# Supplementary material for: Stage-specific transcription during development of Aedes aegypti
Source: BMC Dev Biol. 2013 Jul 22;13:29. doi: 10.1186/1471-213X-13-29 (PMC3728235; doi:10.1186/1471-213X-13-29)
Supplement: Additional file 3 — List of annotated genes differentially expressed at specific developmental stages in Aedes aegypti. The gene ID and gene description are shown for each group. These groups correspond to the expression clusters shown in Figure 2. [file 1471-213X-13-29-S3.xlsx]

## Sheet: List of DETs
List of differntially expressed cDNAs (with VectorBase annoatted gene ID or GenBank acession number if VectorBase annoation is not available) at specific developmental stages in Aedes aegypti. The two developmental stages, between which the gene is differentially expressed, are indicated in the first row. The DETs are arranged by rank of fold changes of expression ine each group. The functional a…
Developmental stages	cDNA ID	VectorBase Gene ID or NCBI Accesssion#	Functional annotation	Rank of fold change
Adult male vs. Adult female	NAAFG65	AAEL002089	conserved hypothetical protein	63
Adult male vs. Adult female	NABON78	DV314449	unknown	79
Adult male vs. Adult female	NACM945	AAEL009110	smad anchor for receptor activation	84
Adult male vs. Adult female	NABWV49	DV347018	unknown	103
Adult male vs. Adult female	NADDL22	AAEL014958	galactokinase	148
Adult male vs. Adult female	NAAGO38	AAEL010808	conserved hypothetical protein	168
Adult male vs. Adult female	NADCH14	AAEL000416	hypothetical protein	187
Adult male vs. Adult female	NABOD83	DV315405	unknown	193
Adult male vs. Adult female	NABW729	DV348296	unknown	195
Adult male vs. Adult female	NAAGE44	AAEL005384	phosphoribosylformylglycinamidine synthase, putative	204
Adult male vs. Adult female	NACA281	DV364146	unknown	215
Adult male vs. Adult female	NABPZ12	AAEL003106	clathrin coat associated protein ap-50	217
Adult male vs. Adult female	NADDK53	AAEL005412	annexin x	247
Adult male vs. Adult female	NAAFD67	DV272436	unknown	271
Adult male vs. Adult female	NABP658	AAEL007457	insect origin recognition complex subunit	303
Adult male vs. Adult female	NACM242	AAEL014423	conserved hypothetical protein	371
Adult male vs. Adult female	NADWF07	DV408798	unknown	375
Adult male vs. Adult female	NABP757	DV308766	unknown	429
Adult male vs. Adult female	NAAG617	AAEL010547	hypothetical protein	449
Adult male vs. Adult female	NADWP81	DV406008	unknown	451
Adult male vs. Adult female	NABOV37	DV312529	unknown	470
Adult male vs. Adult female	NABMC85	DV292371	unknown	492
Adult male vs. Adult female	NADCG11	AAEL004088	aldo-keto reductase	534
Adult male vs. Adult female	NABRN55	AAEL012283	diaphanous	561
Adult male vs. Adult female	NADWD04	AAEL010644	ribonucleoside-diphosphate reductase large chain	615
Adult male vs. Adult female	NACBH46	AAEL010576	modifier of mdg4	617
Adult male vs. Adult female	NACAE07	AAEL005921	D-lactate dehydrognease 2,	620
Adult male vs. Adult female	NABTN88	AAEL007986	conserved hypothetical protein	626
Adult male vs. Adult female	NAAHI14	DV288932	unknown	659
Adult male vs. Adult female	NABXL51	DV352874	unknown	687
Adult male vs. Adult female	NADW306	DV401606	unknown	695
Adult male vs. Adult female	NABUO38	AAEL012318	2-amino-3-ketobutyrate coenzyme a ligase	712
Adult male vs. Adult female	NADWF34	DV413076	unknown	716
Adult male vs. Adult female	NADBD83	DV392630	unknown	723
Adult male vs. Adult female	NACBQ43	DV368717	unknown	769
Adult male vs. Adult female	NADVQ15	DV404062	unknown	778
Adult male vs. Adult female	NAAH268	DV274029	unknown	825
Adult male vs. Adult female	NACAH85	AAEL006091	rab6	1004
Adult male vs. Adult female	NACM435	AAEL012826	replication factor a 1, rfa1	1071
Adult male vs. Adult female	NABYB38	AAEL000667	alpha-amylase	1091
Adult male vs. Adult female	NADCJ07	DV436993	unknown	1092
Adult male vs. Adult female	NABWJ68	AAEL006643	conserved hypothetical protein	1120
Adult male vs. Adult female	NABO514	AAEL005464	conserved hypothetical protein	1122
Adult male vs. Adult female	NADCG23	DV436423	unknown	1158
Adult male vs. Adult female	NAAH532	AAEL009089	autophagy related gene	1160
Early larvae vs. Late larave	NACAW48	AAEL004873	conserved hypothetical protein	6
Early larvae vs. Late larave	NABPM84	DV307880	unknown	14
Early larvae vs. Late larave	NABMK52	DV295316	unknown	34
Early larvae vs. Late larave	NACMT02	AAEL013305	bifunctional dihydrofolate reductase-thymidylate synthase	48
Early larvae vs. Late larave	NABWM73	AAEL004518	Clip-Domain Serine Protease family C	50
Early larvae vs. Late larave	NADD937	AAEL000102	conserved hypothetical protein	54
Early larvae vs. Late larave	NABXI38	AAEL009978	conserved hypothetical protein	56
Early larvae vs. Late larave	NADDV72	DV398734	unknown	59
Early larvae vs. Late larave	NADCY81	AAEL006557	conserved hypothetical protein	61
Early larvae vs. Late larave	NAAGG78	AAEL004484	predicted protein	69
Early larvae vs. Late larave	NABOX63	DV313019	unknown	71
Early larvae vs. Late larave	NABPX34	AAEL003461	mitochondrial intermediate peptidase	74
Early larvae vs. Late larave	NAAFU18	AAEL000271	gamma-glutamyl hydrolase, putative	78
Early larvae vs. Late larave	NAAIE18	DV285274	unknown	81
Early larvae vs. Late larave	NAAFB79	DV271816	unknown	89
Early larvae vs. Late larave	NABM669	DV298329	unknown	92
Early larvae vs. Late larave	NADDR38	DV398318	unknown	94
Early larvae vs. Late larave	NADDA89	DV432105	unknown	95
Early larvae vs. Late larave	NACAG96	AAEL003950	helicase	98
Early larvae vs. Late larave	NABM132	DV296520	unknown	100
Early larvae vs. Late larave	NABWN57	AAEL001061	glutathione transferase	108
Early larvae vs. Late larave	NABY432	AAEL009884	ran-binding protein	116
Early larvae vs. Late larave	NABXW19	AAEL004397	conserved hypothetical protein	120
Early larvae vs. Late larave	NADD572	AAEL013738	hypothetical protein	124
Early larvae vs. Late larave	NABWB81	AAEL002881	NADH:ubiquinone dehydrogenase, putative	135
Early larvae vs. Late larave	NABMD90	DV292772	unknown	138
Early larvae vs. Late larave	NABY146	DV354438	unknown	144
Early larvae vs. Late larave	NADAF12	DV383391	unknown	146
Early larvae vs. Late larave	NABWX32	DV343362	unknown	153
Early larvae vs. Late larave	NABXN50	AAEL001390	conserved hypothetical protein	159
Early larvae vs. Late larave	NAAIE75	DV285318	unknown	169
Early larvae vs. Late larave	NADBL03	AAEL004851	hypothetical protein	171
Early larvae vs. Late larave	NACBF88	AAEL006085	methylenetetrahydrofolate dehydrogenase	172
Early larvae vs. Late larave	NABPP72	DV308344	unknown	173
Early larvae vs. Late larave	NABNF94	DV302527	unknown	179
Early larvae vs. Late larave	NABXS33	DV349943	unknown	181
Early larvae vs. Late larave	NAAG572	AAEL009834	hypothetical protein	186
Early larvae vs. Late larave	NABS380	AAEL005515	heterogeneous nuclear ribonucleoprotein	188
Early larvae vs. Late larave	NAAI218	AAEL002846	inositol triphosphate 3-kinase c	202
Early larvae vs. Late larave	NABP633	AAEL008250	conserved hypothetical protein	207
Early larvae vs. Late larave	NABSF17	AAEL003078	conserved hypothetical protein	214
Early larvae vs. Late larave	NACAU33	AAEL011302	annexin	218
Early larvae vs. Late larave	NADCW31	DV434585	unknown	225
Early larvae vs. Late larave	NABWS52	AAEL014183	hypothetical protein	229
Early larvae vs. Late larave	NABWY95	AAEL004325	60S ribosomal protein L5	234
Early larvae vs. Late larave	NABW122	AAEL007136	sugar transporter	237
Early larvae vs. Late larave	NABW354	DV347784	unknown	241
Early larvae vs. Late larave	NABQC30	AAEL002921	conserved hypothetical protein	242
Early larvae vs. Late larave	NABNV47	DV296460	unknown	251
Early larvae vs. Late larave	NAAHQ26	AAEL004583	conserved hypothetical protein	253
Early larvae vs. Late larave	NABPD23	DV309608	unknown	254
Early larvae vs. Late larave	NADCD21	DV435939	unknown	255
Early larvae vs. Late larave	NADB123	AAEL000562	conserved hypothetical protein	256
Early larvae vs. Late larave	NAAI414	AAEL006775	conserved hypothetical protein	263
Early larvae vs. Late larave	NACMO24	AAEL011128	hypothetical protein	267
Early larvae vs. Late larave	NACAW80	AAEL004311	conserved hypothetical protein	268
Early larvae vs. Late larave	NABOM91	AAEL006341	conserved hypothetical protein	274
Early larvae vs. Late larave	NABSC19	AAEL005021	conserved hypothetical protein	276
Early larvae vs. Late larave	NADCH82	AAEL001921	hypothetical protein	277
Early larvae vs. Late larave	NABPQ82	AAEL012071	ras	294
Early larvae vs. Late larave	NABTV29	DV342040	unknown	295
Early larvae vs. Late larave	NABP027	DV310495	unknown	298
Early larvae vs. Late larave	NABN605	AAEL011535	WD-repeat protein	306
Early larvae vs. Late larave	NABRB51	AAEL005319	myosin light chain kinase	308
Early larvae vs. Late larave	NACAG17	AAEL014036	hypothetical protein	310
Early larvae vs. Late larave	NABPJ31	AAEL014844	conserved hypothetical protein	316
Early larvae vs. Late larave	NABWQ08	AAEL004042	conserved hypothetical protein	320
Early larvae vs. Late larave	NAAHX06	DV288080	unknown	322
Early larvae vs. Late larave	NABWQ67	DV343130	unknown	327
Early larvae vs. Late larave	NABSB25	DV332760	unknown	329
Early larvae vs. Late larave	NAAGN09	AAEL014292	40S ribosomal protein S24	338
Early larvae vs. Late larave	NADDL63	DV397846	unknown	340
Early larvae vs. Late larave	NABUP94	AAEL007495	phosphoglycerate mutase	341
Early larvae vs. Late larave	NADYW80	AAEL000033	conserved hypothetical protein	342
Early larvae vs. Late larave	NADCO56	AAEL003673	histone H4	349
Early larvae vs. Late larave	NADCU26	AAEL011754	conserved hypothetical protein	351
Early larvae vs. Late larave	NAAHE15	AAEL010707	conserved hypothetical protein	357
Early larvae vs. Late larave	NACNR55	AAEL005799	peptidyl-prolyl cis-trans isomerase g, ppig	365
Early larvae vs. Late larave	NADE179	AAEL013697	condensin, SMC5-subunit, putative	366
Early larvae vs. Late larave	NABOO34	DV314547	unknown	373
Early larvae vs. Late larave	NAAI008	AAEL006294	hypothetical protein	374
Early larvae vs. Late larave	NABUZ76	DV335379	unknown	376
Early larvae vs. Late larave	NABNA74	AAEL008165	conserved hypothetical protein	382
Early larvae vs. Late larave	NADW380	AAEL003849	defensin anti-microbial peptide	384
Early larvae vs. Late larave	NADV753	AAEL006576	clip-domain serine protease, putative	389
Early larvae vs. Late larave	NAAFV44	AAEL008486	protein kinase C inhibitor, putative	393
Early larvae vs. Late larave	NABUD31	AAEL007971	tyrosine transporter	394
Early larvae vs. Late larave	NACAV79	AAEL000185	eukaryotic translation initiation factor	397
Early larvae vs. Late larave	NABWU26	AAEL006915	conserved hypothetical protein	402
Early larvae vs. Late larave	NABWA05	AAEL015285	conserved hypothetical protein	406
Early larvae vs. Late larave	NABY910	AAEL003403	hypothetical protein	407
Early larvae vs. Late larave	NABMH93	DV294206	unknown	409
Early larvae vs. Late larave	NABWT92	AAEL009483	conserved hypothetical protein	419
Early larvae vs. Late larave	NADX909	AAEL009410	amine oxidase	421
Early larvae vs. Late larave	NABWV17	DV344465	unknown	425
Early larvae vs. Late larave	NABS262	AAEL002720	Serine Protease Inhibitor (serpin) likely cleavage at V/V.	430
Early larvae vs. Late larave	NADDL55	DV432287	unknown	431
Early larvae vs. Late larave	NABRT42	AAEL004943	conserved hypothetical protein	433
Early larvae vs. Late larave	NABV830	AAEL008389	ankyrin repeat-rich membrane-spanning protein	436
Early larvae vs. Late larave	NABVA09	AAEL004382	conserved hypothetical protein	440
Early larvae vs. Late larave	NABWV83	AAEL006583	multicopper oxidase	444
Early larvae vs. Late larave	NADAQ79	AAEL011492	conserved hypothetical protein	456
Early larvae vs. Late larave	NADB064	AAEL006971	conserved hypothetical protein	461
Early larvae vs. Late larave	NABXQ32	AAEL006736	conserved hypothetical protein	472
Early larvae vs. Late larave	NAAGM65	AAEL004909	hypothetical protein	473
Early larvae vs. Late larave	NADC318	AAEL007366	conserved hypothetical protein	474
Early larvae vs. Late larave	NADA916	AAEL008192	40S ribosomal protein S3	475
Early larvae vs. Late larave	NABWJ56	AAEL001511	conserved hypothetical protein	477
Early larvae vs. Late larave	NADCP12	DV434471	unknown	482
Early larvae vs. Late larave	NAAID82	AAEL001392	hypothetical protein	484
Early larvae vs. Late larave	NABPU18	DV299250	unknown	485
Early larvae vs. Late larave	NACB439	AAEL001061	glutathione transferase	486
Early larvae vs. Late larave	NADBF79	AAEL007390	UDP-glucose 4-epimerase	487
Early larvae vs. Late larave	NACAN38	DV363034	unknown	494
Early larvae vs. Late larave	NACMS11	AAEL002972	brain chitinase and chia	495
Early larvae vs. Late larave	NAAGU52	AAEL013734	hypothetical protein	497
Early larvae vs. Late larave	NABP935	AAEL014296	major sperm protein	501
Early larvae vs. Late larave	NACBN84	DV368253	unknown	508
Early larvae vs. Late larave	NABOL81	DV314033	unknown	511
Early larvae vs. Late larave	NABPA54	AAEL012612	serine/threonine protein kinase	516
Early larvae vs. Late larave	NABPU48	AAEL009623	RNA 3' terminal phosphate cyclase	518
Early larvae vs. Late larave	NAAI780	DV286500	unknown	523
Early larvae vs. Late larave	NABPY14	DV300364	unknown	530
Early larvae vs. Late larave	NABT454	DV330737	unknown	531
Early larvae vs. Late larave	NACMK93	AAEL011905	myosin i	533
Early larvae vs. Late larave	NADBG96	AAEL013515	pupal cuticle protein, putative	537
Early larvae vs. Late larave	NAAHV16	AAEL005944	mitochondrial ribosomal protein, S23, putative	541
Early larvae vs. Late larave	NACMX11	AAEL004814	potassium-dependent sodium-calcium exchanger, putative	544
Early larvae vs. Late larave	NACBI51	AAEL010576	modifier of mdg4	548
Early larvae vs. Late larave	NADCQ09	DV434651	unknown	551
Early larvae vs. Late larave	NADB425	DV394112	unknown	558
Early larvae vs. Late larave	NABWE53	DV345090	unknown	559
Early larvae vs. Late larave	NADDU66	DV398592	unknown	560
Early larvae vs. Late larave	NACBF13	AAEL002346	plexin a	562
Early larvae vs. Late larave	NAAI611	AAEL011297	hypothetical protein	567
Early larvae vs. Late larave	NADC681	DV384756	unknown	568
Early larvae vs. Late larave	NADC931	DV385551	unknown	570
Early larvae vs. Late larave	NABPB87	AAEL008863	protein regulator of cytokinesis 1 prc1	573
Early larvae vs. Late larave	NABSE06	DV333218	unknown	575
Early larvae vs. Late larave	NABO464	AAEL013040	hypothetical protein	578
Early larvae vs. Late larave	NADX614	DV427185	unknown	582
Early larvae vs. Late larave	NABN671	AAEL003655	conserved hypothetical protein	586
Early larvae vs. Late larave	NABNP68	AAEL008721	zinc finger protein	588
Early larvae vs. Late larave	NABPQ76	DV308554	unknown	591
Early larvae vs. Late larave	NAAGS53	DV281572	unknown	602
Early larvae vs. Late larave	NABNG17	DV302596	unknown	606
Early larvae vs. Late larave	NABO735	DV317039	unknown	607
Early larvae vs. Late larave	NABO228	DV319163	unknown	610
Early larvae vs. Late larave	NABXL12	AAEL003129	neuroligin,	613
Early larvae vs. Late larave	NAAG020	AAEL010953	Protein OPI10 homolog	614
Early larvae vs. Late larave	NABSB73	AAEL007353	cullin	627
Early larvae vs. Late larave	NABO432	AAEL007653	allantoinase	628
Early larvae vs. Late larave	NABPB94	DV309419	unknown	629
Early larvae vs. Late larave	NABNY43	DV318479	unknown	631
Early larvae vs. Late larave	NADEE14	AAEL007490	conserved hypothetical protein	634
Early larvae vs. Late larave	NABS149	DV320648	unknown	643
Early larvae vs. Late larave	NADE761	AAEL006030	hypothetical protein	649
Early larvae vs. Late larave	NADE786	AAEL010438	conserved hypothetical protein	650
Early larvae vs. Late larave	NABWK38	DV346116	unknown	654
Early larvae vs. Late larave	NACN765	DV380770	unknown	661
Early larvae vs. Late larave	NACMX10	AAEL001306	conserved hypothetical protein	667
Early larvae vs. Late larave	NADAZ02	AAEL005515	heterogeneous nuclear ribonucleoprotein	674
Early larvae vs. Late larave	NABUJ42	DV339533	unknown	675
Early larvae vs. Late larave	NABMH57	DV294052	unknown	677
Early larvae vs. Late larave	NAAFT47	AAEL011351	hypothetical protein	683
Early larvae vs. Late larave	NADDQ52	AAEL013783	protein farnesyltransferase alpha subunit	685
Early larvae vs. Late larave	NACMV63	DV370991	unknown	690
Early larvae vs. Late larave	NABO250	DV319225	unknown	694
Early larvae vs. Late larave	NABWT51	AAEL006670	conserved hypothetical protein	705
Early larvae vs. Late larave	NAAGI89	AAEL007595	conserved hypothetical protein	706
Early larvae vs. Late larave	NAAF921	AAEL000044	ornithine decarboxylase	719
Early larvae vs. Late larave	NABS020	DV320324	unknown	724
Early larvae vs. Late larave	NACN024	DV379647	unknown	729
Early larvae vs. Late larave	NADWJ34	AAEL003526	hypothetical protein	732
Early larvae vs. Late larave	NACN734	#N/A	unknown	738
Early larvae vs. Late larave	NAAGC28	AAEL002259	hypothetical protein	739
Early larvae vs. Late larave	NADBZ64	AAEL012094	casein kinase ii, alpha chain (cmgc group iv)	745
Early larvae vs. Late larave	NABUB59	DV341026	unknown	746
Early larvae vs. Late larave	NACMG45	AAEL007372	GPCR GABA B Family	747
Early larvae vs. Late larave	NADXX14	AAEL003554	leucine rich repeat protein	752
Early larvae vs. Late larave	NABP203	AAEL004212	conserved hypothetical protein	756
Early larvae vs. Late larave	NADAY41	AAEL009911	rotamase	760
Early larvae vs. Late larave	NAAG452	AAEL003165	low molecular weight protein-tyrosine-phosphatase	761
Early larvae vs. Late larave	NABWD18	AAEL000532	conserved hypothetical protein	772
Early larvae vs. Late larave	NACAQ71	AAEL003060	serine-type enodpeptidase,	779
Early larvae vs. Late larave	NADWV30	AAEL010945	conserved hypothetical protein	780
Early larvae vs. Late larave	NADVS35	AAEL007009	conserved hypothetical protein	783
Early larvae vs. Late larave	NACAS16	DV359444	unknown	784
Early larvae vs. Late larave	NABXY61	DV350955	unknown	786
Early larvae vs. Late larave	NABYF38	AAEL007802	multicopper oxidase	787
Early larvae vs. Late larave	NAAGB32	AAEL008049	hypothetical protein	788
Early larvae vs. Late larave	NAAF369	AAEL006794	dicer-1	790
Early larvae vs. Late larave	NAAI545	AAEL010045	Protein FAM50 homolog	791
Early larvae vs. Late larave	NABY382	AAEL001122	n-acetylgalactosaminyltransferase	799
Early larvae vs. Late larave	NABPB61	AAEL002979	conserved hypothetical protein	805
Early larvae vs. Late larave	NADD675	AAEL012235	conserved hypothetical protein	809
Early larvae vs. Late larave	NADAX19	AAEL012408	mitochondrial ribosomal protein, L53, putative	812
Early larvae vs. Late larave	NACBV90	AAEL009084	slender lobes, putative	816
Early larvae vs. Late larave	NAAFY58	DV273180	unknown	827
Early larvae vs. Late larave	NABPF55	AAEL011962	conserved hypothetical protein	828
Early larvae vs. Late larave	NAAFZ55	DV273541	unknown	834
Early larvae vs. Late larave	NAAF264	AAEL009889	hypothetical protein	838
Early larvae vs. Late larave	NADWZ17	DV402965	unknown	843
Early larvae vs. Late larave	NADXH18	AAEL002488	DEAD box ATP-dependent RNA helicase	845
Early larvae vs. Late larave	NABMB50	AAEL004231	M12 mutant protein precursor, putative	848
Early larvae vs. Late larave	NACMC73	AAEL000622	conserved hypothetical protein	849
Early larvae vs. Late larave	NACBJ84	DV367689	unknown	851
Early larvae vs. Late larave	NADW016	DV414816	unknown	857
Early larvae vs. Late larave	NADX515	AAEL003686	Serine Protease Inhibitor (serpin) homologue - unlikely to be inhibitory.	859
Early larvae vs. Late larave	NADWN69	AAEL002168	conserved hypothetical protein	861
Early larvae vs. Late larave	NAAF479	DV278968	unknown	864
Early larvae vs. Late larave	NADYM75	AAEL010553	conserved hypothetical protein	865
Early larvae vs. Late larave	NADE569	AAEL006959	hypothetical protein	866
Early larvae vs. Late larave	NADBT83	AAEL004355	conserved hypothetical protein	867
Early larvae vs. Late larave	NADAF94	AAEL011498	copper-zinc (Cu-Zn) superoxide dismutase	868
Early larvae vs. Late larave	NADVF88	DV401213	unknown	873
Early larvae vs. Late larave	NABSD16	AAEL003130	bcr-associated protein, bap	875
Early larvae vs. Late larave	NABMM67	DV296174	unknown	877
Early larvae vs. Late larave	NADVZ87	AAEL004056	conserved hypothetical protein	882
Early larvae vs. Late larave	NABUU09	DV337283	unknown	886
Early larvae vs. Late larave	NACM530	AAEL013071	ribophorin	887
Early larvae vs. Late larave	NAAH434	DV274676	unknown	895
Early larvae vs. Late larave	NADAC54	AAEL004640	hypothetical protein	899
Early larvae vs. Late larave	NABQB60	AAEL012847	forkhead box, sub-group O, putative	900
Early larvae vs. Late larave	NABOO26	DV314539	unknown	902
Early larvae vs. Late larave	NACMD19	AAEL001997	conserved hypothetical protein	905
Early larvae vs. Late larave	NACAC91	#N/A	unknown	906
Early larvae vs. Late larave	NACBT40	AAEL004586	histone deacetylase	908
Early larvae vs. Late larave	NADX046	AAEL003619	sodium/chloride dependent amino acid transporter	909
Early larvae vs. Late larave	NABXY15	AAEL009844	conserved hypothetical protein	911
Early larvae vs. Late larave	NAAI247	AAEL011542	metalloproteinase, putative	918
Early larvae vs. Late larave	NABWI48	AAEL007656	receptor for activated C kinase, putative	922
Early larvae vs. Late larave	NADZP45	AAEL003202	cyclohex-1-ene-1-carboxyl-CoA hydratase, putative	923
Early larvae vs. Late larave	NABMK74	AAEL011325	gonadotropin-releasing hormone receptor	939
Early larvae vs. Late larave	NACB220	AAEL010798	ubiquitin-conjugating enzyme E2 g	940
Early larvae vs. Late larave	NADDJ57	AAEL001641	deoxyribonuclease I, putative	947
Early larvae vs. Late larave	NADAL80	AAEL007771	60S ribosomal protein L22	953
Early larvae vs. Late larave	NABQD52	DV319771	unknown	954
Early larvae vs. Late larave	NACA415	AAEL004325	60S ribosomal protein L5	961
Early larvae vs. Late larave	NAAHN66	AAEL002791	conserved hypothetical protein	971
Early larvae vs. Late larave	NABU849	AAEL010933	hypothetical protein	973
Early larvae vs. Late larave	NADCE56	AAEL001851	conserved hypothetical protein	976
Early larvae vs. Late larave	NADBS26	AAEL007765	Serine Protease Inhibitor (serpin) likely cleavage at K/R. Transcript A.	977
Early larvae vs. Late larave	NABS739	DV322258	unknown	986
Early larvae vs. Late larave	NABTG48	AAEL006113	cystinosin	987
Early larvae vs. Late larave	NACBJ37	AAEL001921	hypothetical protein	996
Early larvae vs. Late larave	NAAFT73	DV271609	unknown	997
Early larvae vs. Late larave	NABRY10	AAEL003623	conserved hypothetical protein	1001
Early larvae vs. Late larave	NABY928	#N/A	unknown	1006
Early larvae vs. Late larave	NABXV82	AAEL008754	hypothetical protein	1007
Early larvae vs. Late larave	NADZ715	AAEL002976	aspartyl beta-hydroxylase, putative	1010
Early larvae vs. Late larave	NADD888	DV431747	unknown	1012
Early larvae vs. Late larave	NABSC15	DV332904	unknown	1013
Early larvae vs. Late larave	NAAFQ33	AAEL000284	conserved hypothetical protein	1015
Early larvae vs. Late larave	NADDY17	AAEL005582	conserved hypothetical protein	1016
Early larvae vs. Late larave	NADW709	AAEL013956	ganglioside induced differentiation associated protein	1018
Early larvae vs. Late larave	NADYM09	AAEL012510	IMD pathway signalling I-Kappa-B Kinase 2 (IKK2 IKK-gamma).	1019
Early larvae vs. Late larave	NADDK26	AAEL014863	glycogenin	1024
Early larvae vs. Late larave	NABWG30	AAEL000744	troponin C	1028
Early larvae vs. Late larave	NABOB80	AAEL001142	rab gdp/GTP exchange factor	1029
Early larvae vs. Late larave	NABP426	AAEL009726	clip-domain serine protease, putative	1040
Early larvae vs. Late larave	NABOX40	AAEL000353	hypothetical protein	1042
Early larvae vs. Late larave	NAAFK60	AAEL013207	conserved hypothetical protein	1043
Early larvae vs. Late larave	NADE364	DV396974	unknown	1044
Early larvae vs. Late larave	NADBM14	DV390896	unknown	1060
Early larvae vs. Late larave	NADBT94	DV387027	unknown	1063
Early larvae vs. Late larave	NADZN21	AAEL008029	ras-related protein, putative	1064
Early larvae vs. Late larave	NADZZ63	AAEL012051	conserved hypothetical protein	1068
Early larvae vs. Late larave	NADD964	DV431861	unknown	1072
Early larvae vs. Late larave	NADZD91	DV410210	unknown	1074
Early larvae vs. Late larave	NABTQ80	DV326692	unknown	1077
Early larvae vs. Late larave	NAAG036	DV273853	unknown	1078
Early larvae vs. Late larave	NABOD19	AAEL011266	hypothetical protein	1081
Early larvae vs. Late larave	NADYB68	DV421965	unknown	1082
Early larvae vs. Late larave	NABY708	DV355314	unknown	1083
Early larvae vs. Late larave	NADXP41	AAEL009695	conserved hypothetical protein	1093
Early larvae vs. Late larave	NABWC25	AAEL002324	conserved hypothetical protein	1094
Early larvae vs. Late larave	NADDZ05	AAEL006663	conserved hypothetical protein	1095
Early larvae vs. Late larave	NABRL60	DV322660	unknown	1100
Early larvae vs. Late larave	NADCH31	AAEL004149	hypothetical protein	1102
Early larvae vs. Late larave	NACM827	AAEL005208	conserved hypothetical protein	1103
Early larvae vs. Late larave	NABMD60	DV292630	unknown	1108
Early larvae vs. Late larave	NAAHJ30	DV289110	unknown	1111
Early larvae vs. Late larave	NABNP31	AAEL004025	glucose dehydrogenase	1114
Early larvae vs. Late larave	NABTU73	AAEL012435	tripartite motif protein	1117
Early larvae vs. Late larave	NADBC36	AAEL011416	conserved hypothetical protein	1119
Early larvae vs. Late larave	NAAGL47	DV280382	unknown	1126
Early larvae vs. Late larave	NADD620	AAEL010299	40S ribosomal protein S12	1128
Early larvae vs. Late larave	NABW152	AAEL002216	5-AMP-activated protein kinase, beta subunit	1131
Early larvae vs. Late larave	NABUW58	AAEL012975	hypothetical protein	1137
Early larvae vs. Late larave	NACA187	AAEL012591	conserved hypothetical protein	1141
Early larvae vs. Late larave	NADCT96	AAEL008763	tata-binding protein-associated phosphoprotein (dr1)	1143
Early larvae vs. Late larave	NABOF75	DV315817	unknown	1154
Early larvae vs. Late larave	NACAE65	DV361143	unknown	1157
Early pupae vs. Late pupae	NABWJ15	AAEL009462	hydroxyacylglutathione hydrolase	1
Early pupae vs. Late pupae	NABWG05	DV344902	unknown	2
Early pupae vs. Late pupae	NABN149	DV307054	unknown	4
Early pupae vs. Late pupae	NADAO31	DV386915	unknown	5
Early pupae vs. Late pupae	NABX304	DV353133	unknown	7
Early pupae vs. Late pupae	NADCI89	DV436979	unknown	9
Early pupae vs. Late pupae	NABQB05	AAEL002417	troponin t, invertebrate	10
Early pupae vs. Late pupae	NADDJ77	DV430613	unknown	11
Early pupae vs. Late pupae	NABPH55	DV310284	unknown	12
Early pupae vs. Late pupae	NABOS14	AAEL005939	mpv17 protein	13
Early pupae vs. Late pupae	NADEE56	AAEL002534	60S ribosomal protein L10	15
Early pupae vs. Late pupae	NAAGF89	DV282610	unknown	16
Early pupae vs. Late pupae	NABY527	#N/A	unknown	18
Early pupae vs. Late pupae	NAAFJ27	DV274298	unknown	19
Early pupae vs. Late pupae	NABU380	AAEL004459	hypothetical protein	20
Early pupae vs. Late pupae	NABWD49	AAEL006571	TOLL pathway signalling Ser/Thr Kinase.	21
Early pupae vs. Late pupae	NABMH17	DV293902	unknown	22
Early pupae vs. Late pupae	NABP964	AAEL005293	galectin	23
Early pupae vs. Late pupae	NADAF01	DV383241	unknown	24
Early pupae vs. Late pupae	NABM576	AAEL013502	hypothetical protein	25
Early pupae vs. Late pupae	NADV346	AAEL013063	autophagy related gene	26
Early pupae vs. Late pupae	NABMY32	AAEL009129	cytochrome P450	27
Early pupae vs. Late pupae	NAAGN55	AAEL009389	transaldolase	28
Early pupae vs. Late pupae	NABPL23	AAEL012942	conserved hypothetical protein	29
Early pupae vs. Late pupae	NAAH127	AAEL003829	dynamin	30
Early pupae vs. Late pupae	NABTS60	AAEL008680	Ubiquitin-related modifier 1 homolog	31
Early pupae vs. Late pupae	NAAGY46	DV278676	unknown	32
Early pupae vs. Late pupae	NAAGH18	AAEL008609	zinc carboxypeptidase	33
Early pupae vs. Late pupae	NAEA274	DV437556	unknown	35
Early pupae vs. Late pupae	NACM826	AAEL001111	zinc finger protein	36
Early pupae vs. Late pupae	NABRZ71	AAEL006262	mitochondrial carrier protein	37
Early pupae vs. Late pupae	NABOJ38	AAEL006303	integral membrane protein, Tmp21-I (p23), putative	38
Early pupae vs. Late pupae	NACBR22	DV368923	unknown	39
Early pupae vs. Late pupae	NABZE16	DV358892	unknown	41
Early pupae vs. Late pupae	NADY256	AAEL004503	conserved hypothetical protein	42
Early pupae vs. Late pupae	NACA567	AAEL001968	zinc transporter	43
Early pupae vs. Late pupae	NADEB26	DV395238	unknown	44
Early pupae vs. Late pupae	NADYE58	DV422551	unknown	46
Early pupae vs. Late pupae	NADDT64	AAEL004210	conserved hypothetical protein	49
Early pupae vs. Late pupae	NABRB33	DV320266	unknown	51
Early pupae vs. Late pupae	NADDS62	AAEL008865	oligoribonuclease, mitochondrial	52
Early pupae vs. Late pupae	NABON02	AAEL011347	conserved hypothetical protein	53
Early pupae vs. Late pupae	NABY970	AAEL006998	conserved hypothetical protein	55
Early pupae vs. Late pupae	NACAC05	DV360301	unknown	60
Early pupae vs. Late pupae	NACAP22	AAEL013290	conserved hypothetical protein	62
Early pupae vs. Late pupae	NADDG86	AAEL011830	Probable methylthioribulose-1-phosphate dehydratase (MTRu-1-P dehydratase)(EC 4.2.1.109)	64
Early pupae vs. Late pupae	NADED85	AAEL004433	mitochondrial ribosomal protein, L14, putative	67
Early pupae vs. Late pupae	NABS931	AAEL002776	conserved hypothetical protein	68
Early pupae vs. Late pupae	NAAIB17	AAEL004057	conserved hypothetical protein	70
Early pupae vs. Late pupae	NACAY47	AAEL008596	spaetzle-like cytokine	72
Early pupae vs. Late pupae	NADE078	AAEL002194	uricase	73
Early pupae vs. Late pupae	NACBK78	AAEL013144	Eukaryotic translation initiation factor 3 subunit I (eIF3i)	76
Early pupae vs. Late pupae	NACA307	DV364246	unknown	77
Early pupae vs. Late pupae	NAAG695	AAEL006224	short-chain dehydrogenase	82
Early pupae vs. Late pupae	NAAGJ70	AAEL003785	conserved hypothetical protein	83
Early pupae vs. Late pupae	NADBG56	AAEL004313	fk506-binding protein	85
Early pupae vs. Late pupae	NAAG446	DV283814	unknown	87
Early pupae vs. Late pupae	NABWL47	AAEL006551	conserved hypothetical protein	88
Early pupae vs. Late pupae	NAAF630	AAEL004796	hypothetical protein	91
Early pupae vs. Late pupae	NAAGV74	AAEL008039	conserved hypothetical protein	93
Early pupae vs. Late pupae	NADXB56	AAEL001480	phosphoglucomutase	96
Early pupae vs. Late pupae	NABW755	DV348368	unknown	97
Early pupae vs. Late pupae	NAAHY92	AAEL002523	mitochondrial inner membrane protein translocase, 9kD-subunit, putative	101
Early pupae vs. Late pupae	NABNH64	AAEL008186	conserved hypothetical protein	102
Early pupae vs. Late pupae	NABRD28	AAEL002151	conserved hypothetical protein	104
Early pupae vs. Late pupae	NAAHV61	DV287888	unknown	105
Early pupae vs. Late pupae	NAAGG01	AAEL009875	alanine aminotransferase	106
Early pupae vs. Late pupae	NABUG84	DV339129	unknown	107
Early pupae vs. Late pupae	NABO266	AAEL003773	hypothetical protein	109
Early pupae vs. Late pupae	NACBJ72	AAEL000644	conserved hypothetical protein	110
Early pupae vs. Late pupae	NACAF94	DV361601	unknown	112
Early pupae vs. Late pupae	NABQ594	AAEL006864	conserved hypothetical protein	113
Early pupae vs. Late pupae	NABOO31	DV314545	unknown	114
Early pupae vs. Late pupae	NABWN83	AAEL003237	low molecular weight protein-tyrosine-phosphatase	115
Early pupae vs. Late pupae	NABWO04	AAEL008833	conserved hypothetical protein	117
Early pupae vs. Late pupae	NABWU07	AAEL005522	conserved hypothetical protein	118
Early pupae vs. Late pupae	NACBB41	AAEL008181	alpha6-fucosyltransferase, putative	119
Early pupae vs. Late pupae	NACA041	AAEL009896	hypothetical protein	121
Early pupae vs. Late pupae	NABPP54	DV308356	unknown	122
Early pupae vs. Late pupae	NACND32	DV377115	unknown	123
Early pupae vs. Late pupae	NABSS45	DV332148	unknown	126
Early pupae vs. Late pupae	NABZ386	AAEL008631	ABC transporter	127
Early pupae vs. Late pupae	NADBJ19	AAEL001864	eukaryotic translation initiation factor 4E binding protein (4EBP)	128
Early pupae vs. Late pupae	NABR970	AAEL007445	conserved hypothetical protein	129
Early pupae vs. Late pupae	NABX832	DV353546	unknown	130
Early pupae vs. Late pupae	NABOR09	AAEL009430	predicted protein	131
Early pupae vs. Late pupae	NADAV92	AAEL008073	conserved hypothetical protein	132
Early pupae vs. Late pupae	NABOD64	DV315305	unknown	136
Early pupae vs. Late pupae	NACAK88	AAEL000643	zinc finger protein	139
Early pupae vs. Late pupae	NABUO29	AAEL005193	hypothetical protein	142
Early pupae vs. Late pupae	NADDD43	AAEL003230	conserved hypothetical protein	143
Early pupae vs. Late pupae	NABWN14	DV346618	unknown	145
Early pupae vs. Late pupae	NADVG26	AAEL013679	coilin-interacting nulcear ATPase protein, putative	149
Early pupae vs. Late pupae	NABSL54	DV331172	unknown	150
Early pupae vs. Late pupae	NABY975	#N/A	unknown	152
Early pupae vs. Late pupae	NABRQ79	AAEL007813	hypothetical protein	154
Early pupae vs. Late pupae	NAAGC20	AAEL004945	hypothetical protein	155
Early pupae vs. Late pupae	NAAHN94	AAEL006629	conserved hypothetical protein	156
Early pupae vs. Late pupae	NABSL83	AAEL007244	zinc finger protein	157
Early pupae vs. Late pupae	NADE262	AAEL002728	conserved hypothetical protein	158
Early pupae vs. Late pupae	NACBD22	DV366513	unknown	160
Early pupae vs. Late pupae	NADWZ35	DV405516	unknown	161
Early pupae vs. Late pupae	NACB734	#N/A	unknown	163
Early pupae vs. Late pupae	NAAFS31	DV271014	unknown	164
Early pupae vs. Late pupae	NABPM51	AAEL005482	C-Type Lectin (CTL).	166
Early pupae vs. Late pupae	NABQD94	AAEL006279	hypothetical protein	167
Early pupae vs. Late pupae	NABRJ36	AAEL009275	protein phosphatase-1	170
Early pupae vs. Late pupae	NADBD17	AAEL006548	hypothetical protein	174
Early pupae vs. Late pupae	NABTD28	DV328912	unknown	176
Early pupae vs. Late pupae	NABNC10	DV300850	unknown	177
Early pupae vs. Late pupae	NADBG47	AAEL011090	complement component	178
Early pupae vs. Late pupae	NABSM68	DV331342	unknown	180
Early pupae vs. Late pupae	NABSE73	AAEL009220	conserved hypothetical protein	182
Early pupae vs. Late pupae	NADVX23	AAEL007545	hypothetical protein	183
Early pupae vs. Late pupae	NADEB35	AAEL006951	protein phosphatase 2c	184
Early pupae vs. Late pupae	NABYA08	AAEL013272	60S ribosomal protein L37a	185
Early pupae vs. Late pupae	NABNT56	AAEL000123	conserved hypothetical protein	189
Early pupae vs. Late pupae	NADE131	AAEL004938	hypothetical protein	190
Early pupae vs. Late pupae	NADCG81	AAEL003243	Clip-Domain Serine Protease family B.	191
Early pupae vs. Late pupae	NADVX52	DV401657	unknown	192
Early pupae vs. Late pupae	NAAHU09	AAEL012316	arsenical pump-driving ATPase	194
Early pupae vs. Late pupae	NABWW83	AAEL013755	phosphorylase kinase, gamma	198
Early pupae vs. Late pupae	NACM930	AAEL006169	Lysosomal aspartic protease Precursor (EC 3.4.23.-)	199
Early pupae vs. Late pupae	NABMD03	DV292420	unknown	200
Early pupae vs. Late pupae	NABSU87	DV332503	unknown	201
Early pupae vs. Late pupae	NABRO85	DV323259	unknown	205
Early pupae vs. Late pupae	NADAT23	AAEL010077	xpa-binding protein 1 (mbdin)	208
Early pupae vs. Late pupae	NADV949	AAEL012354	hypothetical protein	209
Early pupae vs. Late pupae	NADBS13	AAEL009041	arp2/3 complex 20 kd subunit	210
Early pupae vs. Late pupae	NABS103	AAEL008758	F-box/SPRY domain-containing protein 1	212
Early pupae vs. Late pupae	NABU294	DV340212	unknown	213
Early pupae vs. Late pupae	NADX473	AAEL011777	Serine Protease Inhibitor (serpin) likely cleavage at K/A.	224
Early pupae vs. Late pupae	NABW008	DV347236	unknown	226
Early pupae vs. Late pupae	NABRN08	DV323040	unknown	228
Early pupae vs. Late pupae	NABWG82	AAEL012610	conserved hypothetical protein	230
Early pupae vs. Late pupae	NAAHD08	AAEL011282	ribosomal RNA small subunit methyltransferase b (sun)	231
Early pupae vs. Late pupae	NAAHZ28	AAEL012502	conserved hypothetical protein	233
Early pupae vs. Late pupae	NADDZ19	AAEL007080	glycerol-3-phosphate acyltransferase	235
Early pupae vs. Late pupae	NADBL72	DV390822	unknown	236
Early pupae vs. Late pupae	NABQ591	AAEL002165	conserved hypothetical protein	238
Early pupae vs. Late pupae	NABOA44	AAEL004351	casein kinase	239
Early pupae vs. Late pupae	NADXY08	DV426429	unknown	240
Early pupae vs. Late pupae	NABYC82	DV356218	unknown	243
Early pupae vs. Late pupae	NADVN41	DV404345	unknown	245
Early pupae vs. Late pupae	NABU735	AAEL011887	zinc finger protein	246
Early pupae vs. Late pupae	NABRX80	DV325620	unknown	248
Early pupae vs. Late pupae	NABRM56	DV322892	unknown	249
Early pupae vs. Late pupae	NABRL38	AAEL006795	cytochrome P450	250
Early pupae vs. Late pupae	NABRB56	DV320238	unknown	257
Early pupae vs. Late pupae	NAAHJ93	DV289158	unknown	258
Early pupae vs. Late pupae	NACB639	DV370002	unknown	259
Early pupae vs. Late pupae	NABOQ55	AAEL000361	cysteine-rich venom protein, putative	260
Early pupae vs. Late pupae	NADCE10	DV386775	unknown	261
Early pupae vs. Late pupae	NACMQ18	AAEL000217	serine/threonine protein kinase	262
Early pupae vs. Late pupae	NADD582	AAEL001815	hypothetical protein	269
Early pupae vs. Late pupae	NABWW55	AAEL004462	hypothetical protein	273
Early pupae vs. Late pupae	NABTI61	AAEL013604	hypothetical protein	275
Early pupae vs. Late pupae	NABS017	AAEL001716	THO complex subunit 2 (Tho2)	278
Early pupae vs. Late pupae	NABW468	AAEL000028	Clip-Domain Serine Protease family B.	280
Early pupae vs. Late pupae	NADY613	AAEL010051	cell cycle progression	281
Early pupae vs. Late pupae	NADWD67	AAEL003103	ubiquitin-conjugating enzyme E2	283
Early pupae vs. Late pupae	NAAFS44	AAEL002107	sulfide quinone reductase	284
Early pupae vs. Late pupae	NABWO07	AAEL003344	metaxin	286
Early pupae vs. Late pupae	NAAGF05	AAEL011602	conserved hypothetical protein	287
Early pupae vs. Late pupae	NACBU51	AAEL006674	Clip-Domain Serine Protease family B.	289
Early pupae vs. Late pupae	NADAI49	AAEL007240	cdc42 GTPase-activating protein	292
Early pupae vs. Late pupae	NABTO54	AAEL009536	hypothetical protein	296
Early pupae vs. Late pupae	NABRH58	DV321673	unknown	297
Early pupae vs. Late pupae	NABMD71	DV292706	unknown	299
Early pupae vs. Late pupae	NAAFS88	DV271242	unknown	300
Early pupae vs. Late pupae	NABRW04	DV325032	unknown	301
Early pupae vs. Late pupae	NADAO38	DV386921	unknown	302
Early pupae vs. Late pupae	NACBH88	AAEL006359	sulfotransferase (sult)	304
Early pupae vs. Late pupae	NABO307	AAEL014846	innexin	305
Early pupae vs. Late pupae	NADWA40	AAEL009709	hypothetical protein	309
Early pupae vs. Late pupae	NABQ482	AAEL005940	hypothetical protein	311
Early pupae vs. Late pupae	NADW119	AAEL005031	hypothetical protein	312
Early pupae vs. Late pupae	NABWV66	AAEL012945	hypothetical protein	313
Early pupae vs. Late pupae	NABQA52	DV303866	unknown	315
Early pupae vs. Late pupae	NADWS39	AAEL003471	hypothetical protein	319
Early pupae vs. Late pupae	NABW482	AAEL004439	conserved hypothetical protein	323
Early pupae vs. Late pupae	NACB034	DV369065	unknown	324
Early pupae vs. Late pupae	NADCB93	AAEL004635	hypothetical protein	325
Early pupae vs. Late pupae	NABR948	AAEL003453	failed axon connections protein, putative	326
Early pupae vs. Late pupae	NADB457	AAEL012257	conserved hypothetical protein	330
Early pupae vs. Late pupae	NADC292	DV384168	unknown	331
Early pupae vs. Late pupae	NADXK95	AAEL000676	hypothetical protein	333
Early pupae vs. Late pupae	NABQ608	AAEL011475	GPCR Gonadotrophin Releasing Hormone Family	334
Early pupae vs. Late pupae	NABP546	AAEL003779	hypothetical protein	335
Early pupae vs. Late pupae	NABWA33	DV343344	unknown	336
Early pupae vs. Late pupae	NABXA59	AAEL001323	conserved hypothetical protein	337
Early pupae vs. Late pupae	NABRG09	AAEL000794	Protein KIAA0664 homolog	343
Early pupae vs. Late pupae	NACA232	DV364104	unknown	344
Early pupae vs. Late pupae	NAAHZ73	AAEL011235	conserved hypothetical protein	345
Early pupae vs. Late pupae	NABWT72	AAEL006560	cop-coated vesicle membrane protein P24	346
Early pupae vs. Late pupae	NADC008	DV389105	unknown	347
Early pupae vs. Late pupae	NADZJ91	AAEL010186	conserved hypothetical protein	348
Early pupae vs. Late pupae	NADWW28	AAEL003150	alpha-n-acetylglucosaminidase	350
Early pupae vs. Late pupae	NABR560	AAEL012401	short-chain dehydrogenase	352
Early pupae vs. Late pupae	NABU468	DV340436	unknown	354
Early pupae vs. Late pupae	NABM548	AAEL012206	microtubule-associated protein tau	355
Early pupae vs. Late pupae	NADBU31	AAEL008148	8-oxoguanine DNA glycosylase	356
Early pupae vs. Late pupae	NABR654	DV328046	unknown	358
Early pupae vs. Late pupae	NABQ689	DV302858	unknown	359
Early pupae vs. Late pupae	NABS989	AAEL002972	brain chitinase and chia	361
Early pupae vs. Late pupae	NABV501	AAEL010348	sugar transporter	362
Early pupae vs. Late pupae	NABWN20	DV346621	unknown	363
Early pupae vs. Late pupae	NADWO28	AAEL014723	26S protease regulatory subunit	364
Early pupae vs. Late pupae	NABT625	AAEL013339	alphaA-crystallin, putative	367
Early pupae vs. Late pupae	NABPI02	DV310323	unknown	369
Early pupae vs. Late pupae	NABR756	AAEL005634	harmonin (Usher syndrome 1C protein homolog) (PDZ domain-containing protein)	370
Early pupae vs. Late pupae	NACBQ49	AAEL008449	conserved hypothetical protein	377
Early pupae vs. Late pupae	NAAH325	DV274324	unknown	378
Early pupae vs. Late pupae	NABPD74	AAEL008441	hypothetical protein	379
Early pupae vs. Late pupae	NABVE07	AAEL010800	conserved hypothetical protein	380
Early pupae vs. Late pupae	NABP594	DV311661	unknown	381
Early pupae vs. Late pupae	NABWR90	DV346512	unknown	383
Early pupae vs. Late pupae	NACNM57	AAEL013613	pyruvate dehydrogenase	385
Early pupae vs. Late pupae	NACNA89	AAEL006725	U2 small nuclear ribonucleoprotein, putative	386
Early pupae vs. Late pupae	NAAHG74	AAEL011082	hypothetical protein	388
Early pupae vs. Late pupae	NADBF21	DV392842	unknown	391
Early pupae vs. Late pupae	NABRZ32	DV326020	unknown	395
Early pupae vs. Late pupae	NADE161	AAEL011589	hypothetical protein	398
Early pupae vs. Late pupae	NACN584	DV380497	unknown	399
Early pupae vs. Late pupae	NAAGL43	DV280381	unknown	403
Early pupae vs. Late pupae	NADZP27	AAEL011104	conserved hypothetical protein	405
Early pupae vs. Late pupae	NABMD73	DV292736	unknown	408
Early pupae vs. Late pupae	NADX805	AAEL000154	conserved hypothetical protein	410
Early pupae vs. Late pupae	NADAL08	AAEL010270	hypothetical protein	412
Early pupae vs. Late pupae	NACM921	AAEL000718	virus-induced RNA, putative	413
Early pupae vs. Late pupae	NADX445	AAEL009154	glutathione synthetase	414
Early pupae vs. Late pupae	NACM450	DV375337	unknown	415
Early pupae vs. Late pupae	NADBH59	DV393210	unknown	416
Early pupae vs. Late pupae	NAAGI25	AAEL010073	metalloendopeptidase	417
Early pupae vs. Late pupae	NABMZ55	DV306738	unknown	418
Early pupae vs. Late pupae	NACMV79	AAEL013086	hypothetical protein	420
Early pupae vs. Late pupae	NABTY40	AAEL011240	hypothetical protein	423
Early pupae vs. Late pupae	NABPT77	DV299149	unknown	424
Early pupae vs. Late pupae	NABRV12	DV324840	unknown	426
Early pupae vs. Late pupae	NADCZ07	DV435043	unknown	427
Early pupae vs. Late pupae	NAAFB30	AAEL014679	conserved hypothetical protein	432
Early pupae vs. Late pupae	NABR909	AAEL007049	proteasome subunit beta type	434
Early pupae vs. Late pupae	NACAD50	AAEL004186	conserved hypothetical protein	435
Early pupae vs. Late pupae	NACAQ12	AAEL004228	oligosaccharyl transferase	437
Early pupae vs. Late pupae	NABV630	DV336323	unknown	438
Early pupae vs. Late pupae	NADC246	AAEL007653	allantoinase	439
Early pupae vs. Late pupae	NADDP69	DV398192	unknown	441
Early pupae vs. Late pupae	NAAI647	AAEL005052	tubulin beta chain	443
Early pupae vs. Late pupae	NABQ791	AAEL005577	conserved hypothetical protein	445
Early pupae vs. Late pupae	NACB237	AAEL006876	igf2 mRNA binding protein, putative	448
Early pupae vs. Late pupae	NABOB48	DV317941	unknown	450
Early pupae vs. Late pupae	NABRF88	AAEL011746	succinyl-coa synthetase beta chain	452
Early pupae vs. Late pupae	NADWE89	AAEL010568	chromosome-associated kinesin KIF4A (chromokinesin)	453
Early pupae vs. Late pupae	NADCW44	AAEL007149	conserved hypothetical protein	455
Early pupae vs. Late pupae	NAAGF69	DV282596	unknown	457
Early pupae vs. Late pupae	NAAG375	AAEL000024	dopachrome-conversion enzyme (DCE), putative	458
Early pupae vs. Late pupae	NADXO27	AAEL004232	pre-mRNA splicing factor prp17	459
Early pupae vs. Late pupae	NADW902	AAEL011846	hypothetical protein	460
Early pupae vs. Late pupae	NADWT55	DV410107	unknown	462
Early pupae vs. Late pupae	NABOZ47	AAEL000705	steroid dehydrogenase	463
Early pupae vs. Late pupae	NAAI346	DV285768	unknown	464
Early pupae vs. Late pupae	NABTU89	DV342160	unknown	465
Early pupae vs. Late pupae	NADW618	AAEL002784	zinc finger protein	467
Early pupae vs. Late pupae	NADXS34	DV428693	unknown	468
Early pupae vs. Late pupae	NABQ625	DV302651	unknown	469
Early pupae vs. Late pupae	NAAFO78	DV276300	unknown	471
Early pupae vs. Late pupae	NADBA43	DV392204	unknown	476
Early pupae vs. Late pupae	NADBY35	AAEL010954	conserved hypothetical protein	478
Early pupae vs. Late pupae	NACMW67	AAEL009458	syntaxin 4,	479
Early pupae vs. Late pupae	NADW990	AAEL003962	hypothetical protein	480
Early pupae vs. Late pupae	NABM666	AAEL005017	conserved hypothetical protein	481
Early pupae vs. Late pupae	NADCW64	DV434657	unknown	483
Early pupae vs. Late pupae	NACBR10	AAEL004154	conserved hypothetical protein	488
Early pupae vs. Late pupae	NADZQ09	AAEL009719	conserved hypothetical protein	489
Early pupae vs. Late pupae	NACBB70	AAEL004504	valacyclovir hydrolase	490
Early pupae vs. Late pupae	NABZ108	DV356842	unknown	491
Early pupae vs. Late pupae	NABQF26	AAEL008493	zinc finger protein	498
Early pupae vs. Late pupae	NAAFV27	DV272209	unknown	499
Early pupae vs. Late pupae	NADD140	AAEL004520	cAMP/cgmp cyclic nucleotide phosphodiesterase	500
Early pupae vs. Late pupae	NABRS08	AAEL010155	hypothetical protein	502
Early pupae vs. Late pupae	NADED28	DV396024	unknown	504
Early pupae vs. Late pupae	NABS231	DV320826	unknown	505
Early pupae vs. Late pupae	NABS835	AAEL007593	Clip-Domain Serine Protease family C.	506
Early pupae vs. Late pupae	NADBS39	DV391594	unknown	509
Early pupae vs. Late pupae	NABQF83	AAEL005564	ubiquitin specific protease 52 / poly(A) ribonuclease subunit pan2	510
Early pupae vs. Late pupae	NADY177	DV423469	unknown	512
Early pupae vs. Late pupae	NABW093	DV347354	unknown	514
Early pupae vs. Late pupae	NABWY57	AAEL003096	hypothetical protein	515
Early pupae vs. Late pupae	NABPP60	AAEL010122	hypothetical protein	517
Early pupae vs. Late pupae	NAAHJ19	AAEL001767	conserved hypothetical protein	519
Early pupae vs. Late pupae	NADW531	AAEL005271	conserved hypothetical protein	520
Early pupae vs. Late pupae	NACBB61	DV366065	unknown	521
Early pupae vs. Late pupae	NADCE20	AAEL003847	conserved hypothetical protein	522
Early pupae vs. Late pupae	NADAY92	AAEL005286	hypothetical protein	524
Early pupae vs. Late pupae	NADXL76	DV427657	unknown	525
Early pupae vs. Late pupae	NACBM31	AAEL013921	hypothetical protein	526
Early pupae vs. Late pupae	NABSV15	AAEL000320	cytochrome P450	528
Early pupae vs. Late pupae	NADD636	AAEL007290	conserved hypothetical protein	529
Early pupae vs. Late pupae	NADVZ08	DV400591	unknown	532
Early pupae vs. Late pupae	NACAQ22	AAEL000508	fibrinogen and fibronectin	536
Early pupae vs. Late pupae	NADD519	DV432841	unknown	538
Early pupae vs. Late pupae	NADYZ19	AAEL009529	hypothetical protein	539
Early pupae vs. Late pupae	NABWZ77	AAEL004875	F-box only protein	540
Early pupae vs. Late pupae	NABR994	AAEL015458	transferrin	542
Early pupae vs. Late pupae	NADC615	AAEL008481	60S ribosomal protein L18	545
Early pupae vs. Late pupae	NABYE19	AAEL008473	cysteine-rich venom protein, putative	546
Early pupae vs. Late pupae	NADCT85	AAEL008037	n-acetylgalactosaminyltransferase	550
Early pupae vs. Late pupae	NACAB72	AAEL007852	hypothetical protein	553
Early pupae vs. Late pupae	NACNL67	AAEL006942	conserved hypothetical protein	555
Early pupae vs. Late pupae	NADWE36	AAEL002570	hypothetical protein	557
Early pupae vs. Late pupae	NACAS65	AAEL006747	conserved hypothetical protein	563
Early pupae vs. Late pupae	NACA212	AAEL012880	hypothetical protein	564
Early pupae vs. Late pupae	NADX329	DV404577	unknown	571
Early pupae vs. Late pupae	NADD648	DV431357	unknown	572
Early pupae vs. Late pupae	NABRU54	AAEL006946	chaperonin	574
Early pupae vs. Late pupae	NADAY76	AAEL014111	tubulin-specific chaperone, putative	579
Early pupae vs. Late pupae	NABUZ89	AAEL008159	short-chain dehydrogenase	580
Early pupae vs. Late pupae	NABR647	AAEL003690	hypothetical protein	583
Early pupae vs. Late pupae	NABMN21	AAEL010935	gamma glutamyl transpeptidases	584
Early pupae vs. Late pupae	NADCM24	AAEL000515	juvenile hormone-inducible protein, putative	589
Early pupae vs. Late pupae	NACBT26	AAEL008420	hypothetical protein	590
Early pupae vs. Late pupae	NAAGH04	DV282800	unknown	592
Early pupae vs. Late pupae	NABMK35	AAEL006274	glucose transporter (sugar transporter	593
Early pupae vs. Late pupae	NADCA96	AAEL004650	hypothetical protein	595
Early pupae vs. Late pupae	NADVN50	AAEL006469	conserved hypothetical protein	597
Early pupae vs. Late pupae	NAAI839	DV286634	unknown	598
Early pupae vs. Late pupae	NADVO42	DV404770	unknown	599
Early pupae vs. Late pupae	NADXC94	AAEL003269	conserved hypothetical protein	600
Early pupae vs. Late pupae	NACNF07	AAEL001053	hypothetical protein	601
Early pupae vs. Late pupae	NAAHR70	AAEL006318	short-chain dehydrogenase	603
Early pupae vs. Late pupae	NABUY30	AAEL010205	conserved hypothetical protein	604
Early pupae vs. Late pupae	NABWJ93	AAEL006762	conserved hypothetical protein	605
Early pupae vs. Late pupae	NADW430	AAEL009294	phosphatidylinositol 4-kinase	609
Early pupae vs. Late pupae	NAAIA65	DV286952	unknown	611
Early pupae vs. Late pupae	NADWA83	DV415548	unknown	612
Early pupae vs. Late pupae	NABR753	DV328339	unknown	616
Early pupae vs. Late pupae	NABY726	DV355342	unknown	618
Early pupae vs. Late pupae	NAAG321	AAEL006424	37 kDa salivary gland allergen Aed a 2 Precursor (Protein D7)(Allergen Aed a 2)	621
Early pupae vs. Late pupae	NABUT19	AAEL002790	hypothetical protein	622
Early pupae vs. Late pupae	NABRM19	DV322796	unknown	623
Early pupae vs. Late pupae	NAAG608	AAEL006063	U3 small nucleolar ribonucleoprotein protein imp4	624
Early pupae vs. Late pupae	NAAFT18	AAEL006323	hypothetical protein	630
Early pupae vs. Late pupae	NADX268	DV406719	unknown	632
Early pupae vs. Late pupae	NABPH20	AAEL010683	hypothetical protein	635
Early pupae vs. Late pupae	NADB622	DV394752	unknown	636
Early pupae vs. Late pupae	NACAG23	AAEL002386	conserved hypothetical protein	637
Early pupae vs. Late pupae	NABT235	AAEL006824	cytochrome P450	638
Early pupae vs. Late pupae	NAAHE81	AAEL009746	hypothetical protein	639
Early pupae vs. Late pupae	NAAH277	AAEL008424	sodium/chloride dependent amino acid transporter	644
Early pupae vs. Late pupae	NADWD08	DV415866	unknown	645
Early pupae vs. Late pupae	NAAGI32	AAEL002496	hypothetical protein	646
Early pupae vs. Late pupae	NACMP24	AAEL009059	arp2/3 complex 16 kd subunit (P16-arc)	647
Early pupae vs. Late pupae	NADCV79	AAEL013139	GTPase_rho	651
Early pupae vs. Late pupae	NADXD23	AAEL013528	Thioredoxin Peroxidase.	652
Early pupae vs. Late pupae	NADA084	DV387900	unknown	653
Early pupae vs. Late pupae	NADCW12	AAEL000949	conserved hypothetical protein	656
Early pupae vs. Late pupae	NADBB85	DV392038	unknown	657
Early pupae vs. Late pupae	NABZ280	AAEL005990	adrenodoxin reductase, putative	662
Early pupae vs. Late pupae	NADDC08	AAEL011478	cytoplasmic dynein light chain	664
Early pupae vs. Late pupae	NABUD87	AAEL000630	cardioacceleratory peptide 2a, putative	665
Early pupae vs. Late pupae	NABXB63	AAEL011282	ribosomal RNA small subunit methyltransferase b (sun)	668
Early pupae vs. Late pupae	NADDG07	DV431347	unknown	669
Early pupae vs. Late pupae	NACN258	DV380057	unknown	671
Early pupae vs. Late pupae	NADAQ91	DV381017	unknown	673
Early pupae vs. Late pupae	NABR663	DV328141	unknown	676
Early pupae vs. Late pupae	NADWB15	DV413708	unknown	678
Early pupae vs. Late pupae	NABX073	AAEL006580	conserved hypothetical protein	680
Early pupae vs. Late pupae	NABYF74	AAEL006910	ubiquitination factor E4	681
Early pupae vs. Late pupae	NACMD90	DV372271	unknown	682
Early pupae vs. Late pupae	NABMY68	AAEL002283	hypothetical protein	686
Early pupae vs. Late pupae	NADCX11	AAEL004107	nucleoside diphosphate kinase, putative	689
Early pupae vs. Late pupae	NABP880	AAEL010373	dullard protein	691
Early pupae vs. Late pupae	NACAP08	AAEL006360	conserved hypothetical protein	692
Early pupae vs. Late pupae	NABSE84	AAEL011733	transcription elongation regulator 1 (ca150)	693
Early pupae vs. Late pupae	NACAM90	#N/A	unknown	697
Early pupae vs. Late pupae	NADDO64	AAEL004492	cyclin-dependent kinases regulatory subunit. putative	698
Early pupae vs. Late pupae	NABW545	DV348082	unknown	699
Early pupae vs. Late pupae	NABWC82	AAEL004332	conserved hypothetical protein	700
Early pupae vs. Late pupae	NACAC43	DV360408	unknown	702
Early pupae vs. Late pupae	NACM202	AAEL015146	ATP-binding cassette sub-family A member 3, putative	703
Early pupae vs. Late pupae	NABMS71	AAEL008388	ATP-binding cassette sub-family A member 3, putative	707
Early pupae vs. Late pupae	NABRP45	DV323402	unknown	708
Early pupae vs. Late pupae	NABR732	DV328305	unknown	709
Early pupae vs. Late pupae	NAAF983	DV271279	unknown	710
Early pupae vs. Late pupae	NADDW72	AAEL012081	conserved hypothetical protein	711
Early pupae vs. Late pupae	NACAS63	AAEL001013	conserved hypothetical protein	714
Early pupae vs. Late pupae	NABRY76	DV325870	unknown	718
Early pupae vs. Late pupae	NACAJ61	AAEL003734	aconitase, mitochondrial	720
Early pupae vs. Late pupae	NADAO59	AAEL005149	liprin-beta1, putative	721
Early pupae vs. Late pupae	NABY619	AAEL003623	conserved hypothetical protein	722
Early pupae vs. Late pupae	NADVR89	AAEL008769	serine-type enodpeptidase,	726
Early pupae vs. Late pupae	NADBU26	DV387172	unknown	727
Early pupae vs. Late pupae	NAAGW41	AAEL014104	conserved hypothetical protein	730
Early pupae vs. Late pupae	NABR779	AAEL009567	apolipoprotein D, putative	731
Early pupae vs. Late pupae	NAAGY66	AAEL013109	glutamate transporter	733
Early pupae vs. Late pupae	NAAFA91	AAEL006279	hypothetical protein	735
Early pupae vs. Late pupae	NABRA75	DV320186	unknown	737
Early pupae vs. Late pupae	NACAS67	AAEL005413	mitochondrial ribosomal protein, S11, putative	740
Early pupae vs. Late pupae	NADWI62	DV410188	unknown	743
Early pupae vs. Late pupae	NACAM45	DV362824	unknown	748
Early pupae vs. Late pupae	NADWB49	AAEL005037	seryl-tRNA synthetase	749
Early pupae vs. Late pupae	NACBR21	DV368921	unknown	750
Early pupae vs. Late pupae	NADAX57	DV383263	unknown	753
Early pupae vs. Late pupae	NABXK18	DV352761	unknown	754
Early pupae vs. Late pupae	NABQD73	AAEL013626	hypothetical protein	759
Early pupae vs. Late pupae	NADD316	DV432485	unknown	762
Early pupae vs. Late pupae	NADB203	AAEL001321	transcription factor dp	764
Early pupae vs. Late pupae	NAAH775	AAEL011649	DNA polymerase theta	766
Early pupae vs. Late pupae	NADD273	AAEL014644	UDP-sugar transporter UST74c (fringe connection protein), putative	767
Early pupae vs. Late pupae	NAAIC78	AAEL004378	eukaryotic translation initiation factor 1A (eIF-1A)	768
Early pupae vs. Late pupae	NACMD68	AAEL007232	hypothetical protein	770
Early pupae vs. Late pupae	NABWA32	DV343340	unknown	771
Early pupae vs. Late pupae	NABS935	AAEL001935	CTL-like protein 1	774
Early pupae vs. Late pupae	NACBC47	AAEL008123	hypothetical protein	776
Early pupae vs. Late pupae	NABYF22	DV356572	unknown	777
Early pupae vs. Late pupae	NABPV26	AAEL015663	cytochrome P450	781
Early pupae vs. Late pupae	NAAFQ19	AAEL013623	trypsin	782
Early pupae vs. Late pupae	NAAHU69	DV287768	unknown	785
Early pupae vs. Late pupae	NABWI18	DV345676	unknown	789
Early pupae vs. Late pupae	NABPM48	DV307852	unknown	793
Early pupae vs. Late pupae	NABU265	DV340188	unknown	798
Early pupae vs. Late pupae	NACNS83	AAEL013068	protein phsophatase-2a	801
Early pupae vs. Late pupae	NACBR67	AAEL006948	tomosyn	802
Early pupae vs. Late pupae	NADDW79	AAEL000184	conserved hypothetical protein	803
Early pupae vs. Late pupae	NAAFT02	AAEL002581	structural maintenance of chromosomes 6 smc6	804
Early pupae vs. Late pupae	NADDI92	DV430495	unknown	808
Early pupae vs. Late pupae	NADEA52	AAEL004460	sulfatase	810
Early pupae vs. Late pupae	NABZA38	AAEL004911	DEAD box ATP-dependent RNA helicase	811
Early pupae vs. Late pupae	NABXI03	DV352595	unknown	814
Early pupae vs. Late pupae	NABP266	DV311009	unknown	815
Early pupae vs. Late pupae	NACBB56	#N/A	unknown	818
Early pupae vs. Late pupae	NADBK22	DV390456	unknown	819
Early pupae vs. Late pupae	NACAO37	AAEL008138	ABC transporter	820
Early pupae vs. Late pupae	NAAHT20	AAEL014300	hypothetical protein	821
Early pupae vs. Late pupae	NACMJ22	AAEL009474	Peptidoglycan Recognition Protein (Short)	822
Early pupae vs. Late pupae	NABS960	DV323037	unknown	823
Early pupae vs. Late pupae	NABMP23	DV291358	unknown	824
Early pupae vs. Late pupae	NABY244	AAEL004546	coatomer beta subunit	830
Early pupae vs. Late pupae	NABNI81	DV297475	unknown	831
Early pupae vs. Late pupae	NABWT91	DV346858	unknown	832
Early pupae vs. Late pupae	NADDT10	AAEL004209	opioid-binding protein/cell adhesion molecule, putative	836
Early pupae vs. Late pupae	NADDU87	AAEL015312	cathepsin b	837
Early pupae vs. Late pupae	NADDD63	DV429491	unknown	839
Early pupae vs. Late pupae	NADCJ64	DV434014	unknown	840
Early pupae vs. Late pupae	NACNP85	AAEL010318	polyadenylate-binding protein	841
Early pupae vs. Late pupae	NABYC45	AAEL013272	60S ribosomal protein L37a	844
Early pupae vs. Late pupae	NADWW86	DV411528	unknown	846
Early pupae vs. Late pupae	NADCE55	DV435530	unknown	847
Early pupae vs. Late pupae	NAAI863	AAEL014962	conserved hypothetical protein	850
Early pupae vs. Late pupae	NAAGA24	AAEL009572	cyclin B3	852
Early pupae vs. Late pupae	NABQ221	DV301585	unknown	854
Early pupae vs. Late pupae	NABPP03	AAEL014493	aldehyde oxidase	855
Early pupae vs. Late pupae	NADDD47	AAEL008501	hypothetical protein	856
Early pupae vs. Late pupae	NABWC56	AAEL000030	Clip-domain serine protease, putative	858
Early pupae vs. Late pupae	NADDU32	AAEL000289	conserved hypothetical protein	860
Early pupae vs. Late pupae	NABOL05	DV313855	unknown	863
Early pupae vs. Late pupae	NABU115	DV343106	unknown	869
Early pupae vs. Late pupae	NACAL70	AAEL006776	blastoderm specific protein 25D, putative	872
Early pupae vs. Late pupae	NABPC48	AAEL012682	hypothetical protein	874
Early pupae vs. Late pupae	NABW638	AAEL013402	hypothetical protein	876
Early pupae vs. Late pupae	NACBU71	AAEL006126	conserved hypothetical protein	878
Early pupae vs. Late pupae	NABUZ23	DV335274	unknown	879
Early pupae vs. Late pupae	NABPD27	AAEL002673	elongase, putative	880
Early pupae vs. Late pupae	NABOK14	DV313667	unknown	881
Early pupae vs. Late pupae	NABPE05	AAEL010798	ubiquitin-conjugating enzyme E2 g	884
Early pupae vs. Late pupae	NAAHE74	AAEL009850	galectin	888
Early pupae vs. Late pupae	NABQ382	DV301917	unknown	891
Early pupae vs. Late pupae	NADZF26	DV410394	unknown	892
Early pupae vs. Late pupae	NABSF35	AAEL004586	histone deacetylase	893
Early pupae vs. Late pupae	NABPL50	AAEL003569	acyl-coa thioesterase	894
Early pupae vs. Late pupae	NABY581	AAEL001440	E1a binding protein P400	896
Early pupae vs. Late pupae	NADYL17	AAEL013455	conserved hypothetical protein	901
Early pupae vs. Late pupae	NADZ205	DV419731	unknown	903
Early pupae vs. Late pupae	NADD301	DV433859	unknown	904
Early pupae vs. Late pupae	NABPR82	AAEL011738	conserved hypothetical protein	910
Early pupae vs. Late pupae	NABY832	AAEL003606	purine biosynthesis protein 6, pur6	912
Early pupae vs. Late pupae	NABRH89	DV321786	unknown	915
Early pupae vs. Late pupae	NACBQ60	AAEL002185	cuticle protein, putative	919
Early pupae vs. Late pupae	NAAI753	AAEL003946	mitochondrial ribosomal protein S33, putative	920
Early pupae vs. Late pupae	NACNR75	AAEL009772	conserved hypothetical protein	921
Early pupae vs. Late pupae	NADB575	AAEL001984	hypothetical protein	925
Early pupae vs. Late pupae	NABXG90	AAEL000560	hypothetical protein	926
Early pupae vs. Late pupae	NADY819	AAEL009535	hypothetical protein	927
Early pupae vs. Late pupae	NACNE65	DV377311	unknown	928
Early pupae vs. Late pupae	NACA421	DV364370	unknown	929
Early pupae vs. Late pupae	NADDX38	AAEL009341	ribosomal protein L34, putative	935
Early pupae vs. Late pupae	NABWE54	AAEL001898	conserved hypothetical protein	936
Early pupae vs. Late pupae	NABON70	AAEL010276	aminomethyltransferase	937
Early pupae vs. Late pupae	NABQC46	AAEL001301	conserved hypothetical protein	941
Early pupae vs. Late pupae	NACB626	AAEL004547	conserved hypothetical protein	942
Early pupae vs. Late pupae	NABY415	DV354850	unknown	943
Early pupae vs. Late pupae	NABW743	AAEL009859	nucleolar GTP-binding protein	944
Early pupae vs. Late pupae	NABQ610	AAEL005028	conserved hypothetical protein	945
Early pupae vs. Late pupae	NADVS13	DV399932	unknown	948
Early pupae vs. Late pupae	NABYF93	AAEL009216	cAMP-dependent protein kinase type ii regulatory subunit	949
Early pupae vs. Late pupae	NABPH78	DV310307	unknown	951
Early pupae vs. Late pupae	NACMH63	AAEL012203	conserved hypothetical protein	952
Early pupae vs. Late pupae	NADZ113	DV419559	unknown	955
Early pupae vs. Late pupae	NADXT41	DV425715	unknown	957
Early pupae vs. Late pupae	NABP616	DV311677	unknown	958
Early pupae vs. Late pupae	NAAGD46	DV282192	unknown	959
Early pupae vs. Late pupae	NADXG66	DV404744	unknown	960
Early pupae vs. Late pupae	NAAF466	AAEL001664	hypothetical protein	963
Early pupae vs. Late pupae	NAAFL12	AAEL005884	conserved hypothetical protein	964
Early pupae vs. Late pupae	NABY735	AAEL001020	anterior fat body protein	965
Early pupae vs. Late pupae	NABPN47	AAEL012508	hypothetical protein	967
Early pupae vs. Late pupae	NAAHT33	DV287516	unknown	969
Early pupae vs. Late pupae	NADBM16	#N/A	unknown	970
Early pupae vs. Late pupae	NADYM20	AAEL010930	l-asparaginase	972
Early pupae vs. Late pupae	NACB391	DV369613	unknown	978
Early pupae vs. Late pupae	NACNH33	DV377745	unknown	979
Early pupae vs. Late pupae	NABWX40	AAEL015438	mannose-6-phosphate isomerase	982
Early pupae vs. Late pupae	NABWP52	DV346252	unknown	983
Early pupae vs. Late pupae	NACA145	AAEL002222	hypothetical protein	985
Early pupae vs. Late pupae	NADCH67	AAEL011447	60S ribosomal protein L14	988
Early pupae vs. Late pupae	NABO210	AAEL011463	cytochrome P450	989
Early pupae vs. Late pupae	NACA337	AAEL000172	hypothetical protein	990
Early pupae vs. Late pupae	NADWC15	AAEL006142	Hermansky-Pudlak syndrome 5 protein homolog (Protein pink)	991
Early pupae vs. Late pupae	NABN118	AAEL009831	pyrroline-5-carboxylate reductase	993
Early pupae vs. Late pupae	NADC352	DV384343	unknown	995
Early pupae vs. Late pupae	NADDQ08	DV398220	unknown	998
Early pupae vs. Late pupae	NABYF29	AAEL008584	conserved hypothetical protein	999
Early pupae vs. Late pupae	NADE994	AAEL014438	juvenile hormone-inducible protein, putative	1002
Early pupae vs. Late pupae	NABY667	AAEL007818	Trypsin 3A1 Precursor (EC 3.4.21.4)	1003
Early pupae vs. Late pupae	NAAFJ17	AAEL014452	acyl-coa dehydrogenase	1005
Early pupae vs. Late pupae	NABPM30	AAEL013320	translocon-associated protein, delta subunit	1008
Early pupae vs. Late pupae	NABWP92	AAEL011961	conserved hypothetical protein	1009
Early pupae vs. Late pupae	NABMW77	AAEL012085	hypothetical protein	1011
Early pupae vs. Late pupae	NABWM34	AAEL004936	conserved hypothetical protein	1014
Early pupae vs. Late pupae	NAAFJ23	DV274262	unknown	1017
Early pupae vs. Late pupae	NADED69	DV395634	unknown	1020
Early pupae vs. Late pupae	NADAF73	DV383595	unknown	1021
Early pupae vs. Late pupae	NABO631	AAEL006260	serine protease, putative	1022
Early pupae vs. Late pupae	NAAGI55	AAEL011338	conserved hypothetical protein	1023
Early pupae vs. Late pupae	NAAGS57	AAEL002577	conserved hypothetical protein	1025
Early pupae vs. Late pupae	NACN825	AAEL013028	zinc finger protein	1026
Early pupae vs. Late pupae	NAAFN23	AAEL008714	hypothetical protein	1030
Early pupae vs. Late pupae	NADCA53	AAEL001698	charged multivesicular body protein 4b	1031
Early pupae vs. Late pupae	NABOF24	DV315661	unknown	1033
Early pupae vs. Late pupae	NACMG33	DV372643	unknown	1034
Early pupae vs. Late pupae	NABXS73	AAEL004660	hypothetical protein	1035
Early pupae vs. Late pupae	NABQ615	AAEL013404	tetraspanin, putative	1037
Early pupae vs. Late pupae	NACA133	AAEL005395	conserved hypothetical protein	1038
Early pupae vs. Late pupae	NADC142	AAEL003568	threonine dehydratase/deaminase	1039
Early pupae vs. Late pupae	NABP240	DV310975	unknown	1041
Early pupae vs. Late pupae	NABX302	AAEL012556	Ofd1 protein, putative	1045
Early pupae vs. Late pupae	NABZD35	DV358756	unknown	1046
Early pupae vs. Late pupae	NABSC96	AAEL001095	hypothetical protein	1047
Early pupae vs. Late pupae	NABXH59	AAEL003887	vacuolar membrane protein pep11	1049
Early pupae vs. Late pupae	NABPA62	AAEL007215	conserved hypothetical protein	1051
Early pupae vs. Late pupae	NABY770	AAEL010396	secreted ferritin G subunit precursor, putative	1052
Early pupae vs. Late pupae	NABPJ28	AAEL002616	conserved hypothetical protein	1055
Early pupae vs. Late pupae	NADDE74	AAEL002572	myosin regulatory light chain 2 (mlc-2)	1057
Early pupae vs. Late pupae	NADEA62	DV395574	unknown	1058
Early pupae vs. Late pupae	NAAHN69	DV289838	unknown	1059
Early pupae vs. Late pupae	NABT967	DV327682	unknown	1062
Early pupae vs. Late pupae	NABRU58	DV324706	unknown	1065
Early pupae vs. Late pupae	NADBF09	AAEL008286	conserved hypothetical protein	1066
Early pupae vs. Late pupae	NADA929	AAEL013620	ras-related protein Rab, putative	1069
Early pupae vs. Late pupae	NACBA50	#N/A	unknown	1070
Early pupae vs. Late pupae	NADB983	AAEL013078	glycosyltransferase	1073
Early pupae vs. Late pupae	NAEA120	DV437290	unknown	1075
Early pupae vs. Late pupae	NABRQ26	AAEL004059	cystathionine beta-lyase	1079
Early pupae vs. Late pupae	NABT731	DV327128	unknown	1080
Early pupae vs. Late pupae	NABWT64	AAEL003871	proteasome subunit alpha type	1084
Early pupae vs. Late pupae	NABXY85	DV351009	unknown	1085
Early pupae vs. Late pupae	NABSD66	AAEL011892	receptor for activated C kinase, putative	1086
Early pupae vs. Late pupae	NACBN19	AAEL014144	rapsynoid	1087
Early pupae vs. Late pupae	NABO440	DV319581	unknown	1089
Early pupae vs. Late pupae	NADXP24	AAEL010322	hemoglobin (heterodimeric), putative	1090
Early pupae vs. Late pupae	NADWW30	DV408500	unknown	1096
Early pupae vs. Late pupae	NABNR65	AAEL011729	Molybdenum cofactor sulfurase 3 (MoCo sulfurase 3)(MOS 3)(EC 4.4.-.-)(Protein maroon-like 3)(Ma-l 3)	1097
Early pupae vs. Late pupae	NABWS74	AAEL001992	hypothetical protein	1099
Early pupae vs. Late pupae	NACAD73	AAEL008783	conserved hypothetical protein	1104
Early pupae vs. Late pupae	NACMK07	AAEL007285	conserved hypothetical protein	1105
Early pupae vs. Late pupae	NABRT95	AAEL011830	Probable methylthioribulose-1-phosphate dehydratase (MTRu-1-P dehydratase)(EC 4.2.1.109)	1106
Early pupae vs. Late pupae	NABY263	AAEL011641	transferrin	1110
Early pupae vs. Late pupae	NABYA69	AAEL000825	eukaryotic peptide chain release factor GTP-binding subunit (erf2) (translation release factor 3) (erf3) (erf-3)	1112
Early pupae vs. Late pupae	NACMG48	AAEL003882	conserved hypothetical protein	1115
Early pupae vs. Late pupae	NABPD64	AAEL015065	spectrin	1116
Early pupae vs. Late pupae	NABOV68	AAEL001354	conserved hypothetical protein	1121
Early pupae vs. Late pupae	NABRK82	AAEL004284	mitochondrial ATPase inhibitor, putative	1123
Early pupae vs. Late pupae	NAAF609	AAEL013621	conserved hypothetical protein	1124
Early pupae vs. Late pupae	NABO447	AAEL010633	hypothetical protein	1125
Early pupae vs. Late pupae	NADXI42	AAEL003491	proline synthetase associated protein	1127
Early pupae vs. Late pupae	NACN177	DV379899	unknown	1129
Early pupae vs. Late pupae	NABY871	AAEL005208	conserved hypothetical protein	1130
Early pupae vs. Late pupae	NADDW93	AAEL012943	26S protease regulatory subunit	1132
Early pupae vs. Late pupae	NADBG72	AAEL006424	37 kDa salivary gland allergen Aed a 2 Precursor (Protein D7)(Allergen Aed a 2)	1135
Early pupae vs. Late pupae	NABPT82	AAEL002543	conserved hypothetical protein	1139
Early pupae vs. Late pupae	NACML76	AAEL008714	hypothetical protein	1140
Early pupae vs. Late pupae	NAAG242	DV283506	unknown	1144
Early pupae vs. Late pupae	NABNY15	DV318457	unknown	1146
Early pupae vs. Late pupae	NAAI466	DV285958	unknown	1148
Early pupae vs. Late pupae	NADC282	AAEL010817	conserved hypothetical protein	1149
Early pupae vs. Late pupae	NABOZ15	AAEL001324	replication factor C large subunit, putative	1150
Early pupae vs. Late pupae	NABNH48	AAEL000867	F-box protein	1151
Early pupae vs. Late pupae	NACB463	DV369730	unknown	1152
Early pupae vs. Late pupae	NADC027	DV389235	unknown	1155
Early pupae vs. Late pupae	NABU462	AAEL002283	hypothetical protein	1156
Early pupae vs. Late pupae	NABOB19	AAEL000527	polynucleotide kinase- 3'-phosphatase	1161
Early pupae vs. Late pupae	NACAB43	AAEL001561	conserved hypothetical protein	1163
Early pupae vs. Late pupae	NADE829	AAEL002550	polyA-binding protein interacting protein, putative	1164
Early pupae vs. Late pupae	NAAG950	DV284706	unknown	1165
Early pupae vs. Late pupae	NABPB18	AAEL014380	hypothetical protein	1168
Early pupae vs. Late pupae	NABPW03	AAEL005266	40S ribosomal protein S14	1170
LL-EP	NABOP02	AAEL008477	hypothetical protein	47
LL-EP	NADBE09	AAEL003427	40S ribosomal protein S16	57
LL-EP	NADA588	DV389632	unknown	58
LL-EP	NABS004	AAEL007822	ubiquitin-conjugating enzyme E2 g	66
LL-EP	NABRP88	AAEL011222	Class B Scavenger Receptor (CD36 domain).	99
LL-EP	NADAV87	AAEL001863	zinc carboxypeptidase	111
LL-EP	NACAU43	AAEL001798	protein tyrosine phosphatase prl	133
LL-EP	NAAFA76	DV271513	unknown	137
LL-EP	NADCV56	AAEL013163	conserved hypothetical protein	151
LL-EP	NAAH052	DV279308	unknown	175
LL-EP	NABSB38	AAEL005386	collagen alpha chain, anopheles	206
LL-EP	NABPD91	AAEL000418	conserved hypothetical protein	220
LL-EP	NABO744	DV317007	unknown	244
LL-EP	NABPK74	AAEL002238	hypothetical protein	272
LL-EP	NABWT88	AAEL011732	prip interacting protein. pimt	285
LL-EP	NABSJ62	AAEL011379	coenzyme q10 biosynthesis protein	290
LL-EP	NADE163	AAEL000197	hypothetical protein	291
LL-EP	NACBD45	AAEL005794	conserved hypothetical protein	314
LL-EP	NABZ542	DV357508	unknown	321
LL-EP	NAAFN75	AAEL004591	hypothetical protein	372
LL-EP	NABOM24	AAEL006186	conserved hypothetical protein	387
LL-EP	NADEE41	DV396122	unknown	392
LL-EP	NABXW79	DV350676	unknown	400
LL-EP	NABME15	DV292914	unknown	411
LL-EP	NABRF56	AAEL004935	nicotinic acetylcholine receptor, beta-2 subunit, putative	422
LL-EP	NAAIB73	DV284850	unknown	447
LL-EP	NABWW93	#N/A	unknown	454
LL-EP	NADCR21	DV433925	unknown	493
LL-EP	NABWR59	AAEL010585	spermatogenesis associated factor	496
LL-EP	NADVN16	DV403334	unknown	547
LL-EP	NAAF835	AAEL006838	hypothetical protein	556
LL-EP	NABUB11	AAEL005397	conserved hypothetical protein	566
LL-EP	NADBL61	DV390830	unknown	569
LL-EP	NADDK35	AAEL004099	trichohyalin, putative	576
LL-EP	NABQB69	AAEL015315	malate synthase	585
LL-EP	NAAI014	DV288402	unknown	596
LL-EP	NACA721	AAEL010200	conserved hypothetical protein	608
LL-EP	NADDU29	DV430457	unknown	619
LL-EP	NADVB08	AAEL012547	lkb1 interacting protein	640
LL-EP	NABRD83	DV320886	unknown	642
LL-EP	NABMI06	AAEL006338	sulfotransferase (sult)	648
LL-EP	NABOW12	AAEL014407	B-cell lymphoma/leukaemia 11A extra long form, putative	658
LL-EP	NAAG150	DV283336	unknown	666
LL-EP	NABRS37	AAEL003746	4-Hydroxybutyrate CoA-transferase, putative	670
LL-EP	NABMH27	DV293966	unknown	672
LL-EP	NACMJ52	DV373163	unknown	684
LL-EP	NABT690	DV327035	unknown	696
LL-EP	NACMZ50	AAEL013523	hypothetical protein	715
LL-EP	NADCD30	DV386552	unknown	725
LL-EP	NACMH09	DV372753	unknown	728
LL-EP	NABRY65	DV325906	unknown	736
LL-EP	NABQ046	DV301070	unknown	742
LL-EP	NADE515	AAEL005715	conserved hypothetical protein	744
LL-EP	NABO931	AAEL013239	bone morphogenetic protein	751
LL-EP	NADXA03	DV402402	unknown	763
LL-EP	NACB232	AAEL000010	ribosomal protein L36, putative	773
LL-EP	NABUB85	DV341042	unknown	792
LL-EP	NAAGH29	AAEL006900	conserved hypothetical protein	795
LL-EP	NAAG915	DV284632	unknown	800
LL-EP	NADAG87	AAEL009178	Gram-Negative Binding Protein (GNBP) or Beta-1 3-Glucan Binding Protein (BGBP).	813
LL-EP	NADE948	AAEL004654	sodium/nucleoside cotransporter	826
LL-EP	NACN388	AAEL000354	dimeric dihydrodiol dehydrogenase	835
LL-EP	NADVW35	DV399775	unknown	885
LL-EP	NADBV33	AAEL002135	tubulin-specific chaperone b (tubulin folding cofactor b)	889
LL-EP	NABO033	DV318805	unknown	890
LL-EP	NABN085	DV307000	unknown	898
LL-EP	NABQ414	AAEL005113	Carboxy/choline esterase Alpha Esterase	907
LL-EP	NABNQ84	DV294374	unknown	914
LL-EP	NABMN25	AAEL012024	hypothetical protein	917
LL-EP	NABW762	AAEL006929	cullin	924
LL-EP	NADC918	DV385539	unknown	932
LL-EP	NAAHT31	AAEL007833	hypothetical protein	934
LL-EP	NADVW54	AAEL008899	conserved hypothetical protein	946
LL-EP	NADDM18	AAEL008213	mitochondrial carrier protein	956
LL-EP	NADW431	AAEL007019	phosphate transporter	962
LL-EP	NADYW36	DV422009	unknown	975
LL-EP	NABWB22	#N/A	unknown	980
LL-EP	NAAGI57	AAEL007870	hypothetical protein	981
LL-EP	NAAGD53	AAEL010891	conserved hypothetical protein	984
LL-EP	NAAFK37	AAEL012255	leucine-rich immune protein (Short)	1048
LL-EP	NABN392	DV303804	unknown	1050
LL-EP	NACN186	AAEL004952	protein N-terminal asparagine amidohydrolase, putative	1056
LL-EP	NACAR21	AAEL013235	Probable ATP-dependent RNA helicase spindle-E (EC 3.6.4.13)	1061
LL-EP	NAAF467	AAEL002996	dolichyl glycosyltransferase	1088
LL-EP	NAEA068	AAEL010330	succinate dehydrogenase	1098
LL-EP	NACM751	DV375846	unknown	1107
LL-EP	NABS050	DV320426	unknown	1113
LL-EP	NAAI115	AAEL003600	conserved hypothetical protein	1133
LL-EP	NABRM58	AAEL013342	cAMP-specific cyclic nucleotide phosphodiesterase	1136
LL-EP	NADAY37	DV383499	unknown	1142
LL-EP	NACMJ41	#N/A	unknown	1147
LL-EP	NABMX08	AAEL008182	conserved hypothetical protein	1159
LL-EP	NABPZ34	AAEL011295	conserved hypothetical protein	1162
LL-EP	NABUN24	DV337037	unknown	1167
LL-EP	NACB441	AAEL002068	mitochondrial processing peptidase alpha subunit	1171
LL-EP	NABMY86	DV306599	unknown	1172
LL-EP	NADB836	DV391992	unknown	1173
Late pupae vs. Adult_both_sexes	NACAA16	AAEL005028	conserved hypothetical protein	3
Late pupae vs. Adult_both_sexes	NABPH25	AAEL000898	0	8
Late pupae vs. Adult_both_sexes	NADC943	DV386401	unknown	17
Late pupae vs. Adult_both_sexes	NACAU46	AAEL003957	conserved hypothetical protein	40
Late pupae vs. Adult_both_sexes	NACAY01	DV361366	unknown	45
Late pupae vs. Adult_both_sexes	NABW179	DV347512	unknown	65
Late pupae vs. Adult_both_sexes	NADAM65	AAEL003078	conserved hypothetical protein	75
Late pupae vs. Adult_both_sexes	NABY514	AAEL002242	conserved hypothetical protein	80
Late pupae vs. Adult_both_sexes	NABPU69	DV299504	unknown	86
Late pupae vs. Adult_both_sexes	NABTQ37	DV326288	unknown	90
Late pupae vs. Adult_both_sexes	NABWU46	AAEL006779	cytochrome c oxidase assembly protein cox11	125
Late pupae vs. Adult_both_sexes	NABYC94	AAEL007906	conserved hypothetical protein	134
Late pupae vs. Adult_both_sexes	NACB874	AAEL003315	odorant binding protein OBP16	140
Late pupae vs. Adult_both_sexes	NADD348	AAEL005755	hypothetical protein	141
Late pupae vs. Adult_both_sexes	NADXN67	AAEL002532	conserved hypothetical protein	147
Late pupae vs. Adult_both_sexes	NABPI27	DV307214	unknown	162
Late pupae vs. Adult_both_sexes	NABW278	DV347680	unknown	165
Late pupae vs. Adult_both_sexes	NABPT58	AAEL006373	serine protease htra2	196
Late pupae vs. Adult_both_sexes	NAAHT06	DV287444	unknown	197
Late pupae vs. Adult_both_sexes	NACNT18	AAEL000084	elongin b	203
Late pupae vs. Adult_both_sexes	NACA331	AAEL015052	conserved hypothetical protein	211
Late pupae vs. Adult_both_sexes	NADE955	DV395344	unknown	216
Late pupae vs. Adult_both_sexes	NADBD84	DV392632	unknown	219
Late pupae vs. Adult_both_sexes	NABQA54	DV303874	unknown	221
Late pupae vs. Adult_both_sexes	NAAIB55	DV287112	unknown	222
Late pupae vs. Adult_both_sexes	NAAH774	AAEL011238	conserved hypothetical protein	223
Late pupae vs. Adult_both_sexes	NABP680	AAEL000378	integrin-linked protein kinase 2 (ilk-2)	227
Late pupae vs. Adult_both_sexes	NABMO36	DV291039	unknown	232
Late pupae vs. Adult_both_sexes	NAAHL01	AAEL010305	hypothetical protein	252
Late pupae vs. Adult_both_sexes	NADX209	AAEL014536	embryonic ectoderm development protein	264
Late pupae vs. Adult_both_sexes	NAAGV92	AAEL007582	granzyme A precursor, putative	265
Late pupae vs. Adult_both_sexes	NAAGO35	DV280860	unknown	266
Late pupae vs. Adult_both_sexes	NACAH54	DV362012	unknown	270
Late pupae vs. Adult_both_sexes	NABW362	DV347748	unknown	279
Late pupae vs. Adult_both_sexes	NABO882	AAEL000054	mixed-lineage leukemia protein, mll	282
Late pupae vs. Adult_both_sexes	NABRA56	AAEL010543	conserved hypothetical protein	288
Late pupae vs. Adult_both_sexes	NACAR33	DV363640	unknown	293
Late pupae vs. Adult_both_sexes	NACB530	DV369823	unknown	307
Late pupae vs. Adult_both_sexes	NACBG56	DV367123	unknown	317
Late pupae vs. Adult_both_sexes	NACA130	DV363972	unknown	318
Late pupae vs. Adult_both_sexes	NADCV71	DV432515	unknown	328
Late pupae vs. Adult_both_sexes	NABPQ07	DV308450	unknown	332
Late pupae vs. Adult_both_sexes	NADC066	DV389299	unknown	339
Late pupae vs. Adult_both_sexes	NAAID45	DV285122	unknown	353
Late pupae vs. Adult_both_sexes	NAAHG08	DV276842	unknown	360
Late pupae vs. Adult_both_sexes	NADAK58	DV385467	unknown	368
Late pupae vs. Adult_both_sexes	NADDL77	AAEL004095	aldo-keto reductase	390
Late pupae vs. Adult_both_sexes	NACAG79	AAEL013982	RNA binding motif protein 4,lark	396
Late pupae vs. Adult_both_sexes	NAAGY81	AAEL007750	conserved hypothetical protein	401
Late pupae vs. Adult_both_sexes	NADBS03	DV391560	unknown	404
Late pupae vs. Adult_both_sexes	NABQ735	AAEL000951	elongation factor 1-beta2	428
Late pupae vs. Adult_both_sexes	NAAGY28	DV278660	unknown	442
Late pupae vs. Adult_both_sexes	NABW733	AAEL005384	phosphoribosylformylglycinamidine synthase, putative	446
Late pupae vs. Adult_both_sexes	NAAH594	AAEL002329	alpha-1,3-mannosyl-glycoprotein beta-1, 2-n-acetylglucosaminyltransferase	466
Late pupae vs. Adult_both_sexes	NACBU95	AAEL004569	hypothetical protein	503
Late pupae vs. Adult_both_sexes	NABN157	DV307104	unknown	507
Late pupae vs. Adult_both_sexes	NACA347	#N/A	unknown	513
Late pupae vs. Adult_both_sexes	NAAID92	AAEL006485	inosine-uridine preferring nucleoside hydrolase	527
Late pupae vs. Adult_both_sexes	NAAFE40	DV272802	unknown	535
Late pupae vs. Adult_both_sexes	NABPP16	AAEL013025	conserved hypothetical protein	543
Late pupae vs. Adult_both_sexes	NABRU61	AAEL013940	chromatin assembly factor i P60 subunit	549
Late pupae vs. Adult_both_sexes	NADY370	DV423731	unknown	552
Late pupae vs. Adult_both_sexes	NADCZ62	AAEL006377	leucine-rich immune protein (Coil-less)	554
Late pupae vs. Adult_both_sexes	NAAG736	AAEL008731	hypothetical protein	565
Late pupae vs. Adult_both_sexes	NABWO52	AAEL008183	t complex protein	577
Late pupae vs. Adult_both_sexes	NAAID08	DV285088	unknown	581
Late pupae vs. Adult_both_sexes	NAAHN81	DV289850	unknown	587
Late pupae vs. Adult_both_sexes	NADCU64	DV434353	unknown	594
Late pupae vs. Adult_both_sexes	NABY989	AAEL001054	glutathione transferase	625
Late pupae vs. Adult_both_sexes	NADBI46	DV390300	unknown	633
Late pupae vs. Adult_both_sexes	NACAT82	DV359956	unknown	641
Late pupae vs. Adult_both_sexes	NACA410	AAEL004550	hypothetical protein	655
Late pupae vs. Adult_both_sexes	NABQ309	DV301706	unknown	660
Late pupae vs. Adult_both_sexes	NAAGA08	AAEL010473	NAD dependent epimerase/dehydratase	663
Late pupae vs. Adult_both_sexes	NADA925	AAEL001759	40S ribosomal protein S9	679
Late pupae vs. Adult_both_sexes	NABWP32	AAEL009708	thioredoxin M, putative	688
Late pupae vs. Adult_both_sexes	NAAFR67	AAEL004287	fas-associated protein	701
Late pupae vs. Adult_both_sexes	NABUO71	AAEL006507	conserved hypothetical protein	704
Late pupae vs. Adult_both_sexes	NAAHJ04	AAEL005966	hypothetical protein	713
Late pupae vs. Adult_both_sexes	NABOF78	DV315855	unknown	717
Late pupae vs. Adult_both_sexes	NADCF94	AAEL008676	conserved hypothetical protein	734
Late pupae vs. Adult_both_sexes	NAAFH95	DV273948	unknown	741
Late pupae vs. Adult_both_sexes	NABOX65	DV313021	unknown	755
Late pupae vs. Adult_both_sexes	NABMY41	AAEL010127	pupal cuticle protein 78E, putative	757
Late pupae vs. Adult_both_sexes	NADD690	AAEL012548	glycosylphosphatidylinositol-specific phospholipase C, putative	758
Late pupae vs. Adult_both_sexes	NADCP39	AAEL008719	Sm protein G, putative	765
Late pupae vs. Adult_both_sexes	NAAFL21	AAEL003534	hypothetical protein	775
Late pupae vs. Adult_both_sexes	NABPD04	AAEL004943	conserved hypothetical protein	794
Late pupae vs. Adult_both_sexes	NACAG80	DV361847	unknown	796
Late pupae vs. Adult_both_sexes	NADV289	DV406230	unknown	797
Late pupae vs. Adult_both_sexes	NABQ747	AAEL006568	serine protease	806
Late pupae vs. Adult_both_sexes	NADWN20	AAEL009241	translation initiation factor if-2	807
Late pupae vs. Adult_both_sexes	NABRX75	DV325612	unknown	817
Late pupae vs. Adult_both_sexes	NADV376	DV406346	unknown	829
Late pupae vs. Adult_both_sexes	NAAFT08	AAEL015320	striatin	833
Late pupae vs. Adult_both_sexes	NABSP58	AAEL006239	glycerol kinase	842
Late pupae vs. Adult_both_sexes	NABM070	AAEL007106	serine protease, putative	853
Late pupae vs. Adult_both_sexes	NABRN21	DV323050	unknown	862
Late pupae vs. Adult_both_sexes	NABRU92	AAEL005271	conserved hypothetical protein	870
Late pupae vs. Adult_both_sexes	NAAG217	AAEL003525	conserved hypothetical protein	871
Late pupae vs. Adult_both_sexes	NACAR39	AAEL014228	pickpocket	883
Late pupae vs. Adult_both_sexes	NABXZ78	DV351158	unknown	897
Late pupae vs. Adult_both_sexes	NADW606	AAEL008594	conserved hypothetical protein	913
Late pupae vs. Adult_both_sexes	NACB564	DV369887	unknown	916
Late pupae vs. Adult_both_sexes	NADB441	AAEL010945	conserved hypothetical protein	930
Late pupae vs. Adult_both_sexes	NABZ439	AAEL010414	set domain protein	931
Late pupae vs. Adult_both_sexes	NABWG86	DV345026	unknown	933
Late pupae vs. Adult_both_sexes	NADV622	AAEL003576	conserved hypothetical protein	938
Late pupae vs. Adult_both_sexes	NABPR43	AAEL000760	Clip-Domain Serine Protease family B.	950
Late pupae vs. Adult_both_sexes	NADBB42	DV392286	unknown	966
Late pupae vs. Adult_both_sexes	NACAE73	DV361108	unknown	968
Late pupae vs. Adult_both_sexes	NABYC42	AAEL004039	blooms syndrome DNA helicase	974
Late pupae vs. Adult_both_sexes	NABXW65	AAEL005520	carbonic anhydrase	992
Late pupae vs. Adult_both_sexes	NABUR50	DV336903	unknown	994
Late pupae vs. Adult_both_sexes	NADY144	DV423349	unknown	1000
Late pupae vs. Adult_both_sexes	NABVB09	AAEL002340	conserved hypothetical protein	1027
Late pupae vs. Adult_both_sexes	NABSZ30	DV329946	unknown	1032
Late pupae vs. Adult_both_sexes	NACAE09	AAEL013069	receptor for activated protein kinase c (rack1)	1036
Late pupae vs. Adult_both_sexes	NABP663	DV311765	unknown	1053
Late pupae vs. Adult_both_sexes	NACA429	AAEL000143	conserved hypothetical protein	1054
Late pupae vs. Adult_both_sexes	NABRJ06	DV322099	unknown	1067
Late pupae vs. Adult_both_sexes	NABOH07	AAEL009486	ectonucleotide pyrophosphatase/phosphodiesterase	1076
Late pupae vs. Adult_both_sexes	NACBL60	AAEL004148	heat shock protein 70 (hsp70)-interacting protein	1101
Late pupae vs. Adult_both_sexes	NABRY36	AAEL003310	conserved hypothetical protein	1109
Late pupae vs. Adult_both_sexes	NADZW03	AAEL001170	conserved hypothetical protein	1118
Late pupae vs. Adult_both_sexes	NAAFQ07	AAEL010832	Pop5 protein, putative	1134
Late pupae vs. Adult_both_sexes	NACM148	#N/A	unknown	1138
Late pupae vs. Adult_both_sexes	NABT424	DV330686	unknown	1145
Late pupae vs. Adult_both_sexes	NABNS72	DV295204	unknown	1153
Late pupae vs. Adult_both_sexes	NABPZ39	AAEL010230	NADH:ubiquinone dehydrogenase, putative	1166
Late pupae vs. Adult_both_sexes	NADAU11	AAEL002933	conserved hypothetical protein	1169
