# Supplementary material for: Stage-specific transcription during development of Aedes aegypti
Source: BMC Dev Biol. 2013 Jul 22;13:29. doi: 10.1186/1471-213X-13-29 (PMC3728235; doi:10.1186/1471-213X-13-29)
Supplement: Additional file 4 — List of annotated genes differentially expressed in overlapping developmental stages of Aedes aegypti. [file 1471-213X-13-29-S4.xlsx]

## Sheet: List of stage-overlapping DETs
List of differntially expressed cDNAs (with VectorBase annoatted gene ID or GenBank acession number if VectorBase annoation is not available) at overlapping developmental stages in Aedes aegypti. The two developmental stages, between which the gene is differentially expressed, are indicated in the first row. The DETs are arranged by rank of fold changes of expression ine each group. The functiona…
Developmental stages	cDNA ID	VectorBase Gene ID or GenBank accession #	Functional annotation	Rank order of fold change
Early pupae vs. Late puape; Late larvae vs. Early pupae	NAAF656	DV279620	unknown	115
Early larvae vs. Late larvae; Early pupae vs. Late puape	NAAF911	AAEL007355	mitochondrial ribosomal protein, S18A, putative	224
Early larvae vs. Late larvae; Late pupae vs. Adult_both_sexes	NAAFA23	AAEL012746	chaperonin	178
Late larvae vs. Early pupae; Late pupae vs. Adult_both_sexes	NAAFA80	DV271574	unknown	192
Early larvae vs. Late larvae; Early pupae vs. Late puape	NAAFC38	AAEL000101	AMP dependent coa ligase	366
Early larvae vs. Late larvae; Early pupae vs. Late puape; Late larvae vs. Early pupae; Late pupae vs. Adult_both_sexes	NAAFH89	DV273844	unknown	231
Adult male vs. Adult female; Late pupae vs. Adult_both_sexes	NAAFI20	AAEL003512	Aquaporin AQPAe.a	27
Early larvae vs. Late larvae; Early pupae vs. Late puape	NAAFK35	AAEL009909	cln3/battenin	288
Early larvae vs. Late larvae; Early pupae vs. Late puape; Late pupae vs. Adult_both_sexes	NAAFL73	AAEL006566	suppressor of ty	354
Adult male vs. Adult female; Early pupae vs. Late puape	NAAFN43	AAEL009400	ccr4-associated factor	144
Adult male vs. Adult female; Early larvae vs. Late larvae; Early pupae vs. Late puape; Late pupae vs. Adult_both_sexes	NAAG339	DV283632	unknown	330
Early pupae vs. Late puape; Late larvae vs. Early pupae	NAAG566	AAEL012779	protease m1 zinc metalloprotease	324
Early pupae vs. Late puape; Late pupae vs. Adult_both_sexes	NAAGA09	AAEL007714	hypothetical protein	326
Early pupae vs. Late puape; Late pupae vs. Adult_both_sexes	NAAGB91	AAEL003538	conserved hypothetical protein	183
Early larvae vs. Late larvae; Late pupae vs. Adult_both_sexes	NAAGC29	AAEL003234	cytochrome c oxidase, subunit VIA, putative	230
Early larvae vs. Late larvae; Late larvae vs. Early pupae; Late pupae vs. Adult_both_sexes	NAAGE18	DV282330	unknown	29
Early larvae vs. Late larvae; Late pupae vs. Adult_both_sexes	NAAGG08	AAEL005445	hypothetical protein	310
Adult male vs. Adult female; Late larvae vs. Early pupae	NAAGI65	AAEL014876	conserved hypothetical protein	185
Adult male vs. Adult female; Early larvae vs. Late larvae; Early pupae vs. Late puape	NAAGJ74	AAEL008430	conserved hypothetical protein	250
Early larvae vs. Late larvae; Early pupae vs. Late puape	NAAGM25	DV280540	unknown	60
Late larvae vs. Early pupae; Late pupae vs. Adult_both_sexes	NAAGM53	AAEL013201	conserved hypothetical protein	285
Adult male vs. Adult female; Early pupae vs. Late puape	NAAGN33	AAEL015045	transcription factor IIIA, putative	200
Adult male vs. Adult female; Early pupae vs. Late puape; Late pupae vs. Adult_both_sexes	NAAGP43	AAEL007259	conserved hypothetical protein	119
Early larvae vs. Late larvae; Late pupae vs. Adult_both_sexes	NAAGR65	AAEL011022	cysteine-rich protein, putative	346
Early pupae vs. Late puape; Late pupae vs. Adult_both_sexes	NAAGT75	AAEL000002	hypothetical protein	130
Early pupae vs. Late puape; Late pupae vs. Adult_both_sexes	NAAGU22	AAEL008574	acyl-CoA oxidase	378
Adult male vs. Adult female; Early pupae vs. Late puape; Late larvae vs. Early pupae; Late pupae vs. Adult_both_sexes	NAAGV62	DV277701	unknown	362
Adult male vs. Adult female; Early pupae vs. Late puape	NAAGV70	AAEL005477	amidase	124
Early larvae vs. Late larvae; Late larvae vs. Early pupae	NAAH343	AAEL013129	salivary gland secretion, putative	290
Early larvae vs. Late larvae; Early pupae vs. Late puape	NAAHJ76	DV289190	unknown	28
Early pupae vs. Late puape; Late larvae vs. Early pupae	NAAHL45	AAEL007125	PET117 polypeptide, putative	213
Early pupae vs. Late puape; Late pupae vs. Adult_both_sexes	NAAHL73	AAEL012095	26S protease regulatory subunit	118
Late larvae vs. Early pupae; Late pupae vs. Adult_both_sexes	NAAHM64	AAEL007074	hypothetical protein	52
Adult male vs. Adult female; Early pupae vs. Late puape; Late pupae vs. Adult_both_sexes	NAAHO94	AAEL010321	porphobilinogen deaminase	377
Adult male vs. Adult female; Early larvae vs. Late larvae	NAAHP48	AAEL008029	ras-related protein, putative	291
Late larvae vs. Early pupae; Late pupae vs. Adult_both_sexes	NAAHQ21	AAEL013402	hypothetical protein	5
Early pupae vs. Late puape; Late pupae vs. Adult_both_sexes	NAAHQ46	AAEL015344	hypothetical protein	232
Early larvae vs. Late larvae; Early pupae vs. Late puape; Late pupae vs. Adult_both_sexes	NAAHQ56	DV290242	unknown	221
Late larvae vs. Early pupae; Late pupae vs. Adult_both_sexes	NAAHQ57	AAEL008672	ABC transporter	122
Early larvae vs. Late larvae; Late larvae vs. Early pupae	NAAHR90	DV287260	unknown	253
Early larvae vs. Late larvae; Early pupae vs. Late puape	NAAHS33	DV287340	unknown	269
Adult male vs. Adult female; Late larvae vs. Early pupae; Late pupae vs. Adult_both_sexes	NAAHT01	AAEL009815	myotubularin	112
Early larvae vs. Late larvae; Late pupae vs. Adult_both_sexes	NAAHT10	AAEL012670	conserved hypothetical protein	159
Adult male vs. Adult female; Late pupae vs. Adult_both_sexes	NAAHT34	AAEL012494	cytochrome P450	10
Early larvae vs. Late larvae; Late larvae vs. Early pupae	NAAHT62	DV287588	unknown	308
Early pupae vs. Late puape; Late pupae vs. Adult_both_sexes	NAAHU06	DV287570	unknown	188
Early pupae vs. Late puape; Late larvae vs. Early pupae	NAAHW28	DV287986	unknown	220
Early pupae vs. Late puape; Late pupae vs. Adult_both_sexes	NAAI029	DV288496	unknown	307
Early larvae vs. Late larvae; Early pupae vs. Late puape; Late pupae vs. Adult_both_sexes	NAAI190	AAEL001048	short-chain dehydrogenase	270
Adult male vs. Adult female; Early larvae vs. Late larvae	NAAI583	DV286193	unknown	225
Early pupae vs. Late puape; Late larvae vs. Early pupae; Late pupae vs. Adult_both_sexes	NAAI590	AAEL003801	28S ribosomal protein S5	201
Early pupae vs. Late puape; Late larvae vs. Early pupae	NAAI732	DV286408	unknown	301
Early pupae vs. Late puape; Late pupae vs. Adult_both_sexes	NAAI916	DV286739	unknown	96
Early larvae vs. Late larvae; Late larvae vs. Early pupae; Late pupae vs. Adult_both_sexes	NAAIA18	DV286864	unknown	203
Early pupae vs. Late puape; Late pupae vs. Adult_both_sexes	NABM552	AAEL001737	conserved hypothetical protein	333
Early pupae vs. Late puape; Late larvae vs. Early pupae	NABMB21	AAEL012504	hypothetical protein	351
Early larvae vs. Late larvae; Late larvae vs. Early pupae	NABMD09	AAEL014034	zinc finger protein	82
Early larvae vs. Late larvae; Late larvae vs. Early pupae; Late pupae vs. Adult_both_sexes	NABMG18	AAEL010048	26S proteasome non-ATPase regulatory subunit	133
Adult male vs. Adult female; Late pupae vs. Adult_both_sexes	NABMH06	DV293944	unknown	101
Adult male vs. Adult female; Early pupae vs. Late puape	NABMI53	AAEL011196	conserved hypothetical protein	65
Early larvae vs. Late larvae; Late larvae vs. Early pupae	NABMX13	AAEL014945	conserved hypothetical protein	242
Early pupae vs. Late puape; Late pupae vs. Adult_both_sexes	NABMY10	DV306426	unknown	284
Early larvae vs. Late larvae; Early pupae vs. Late puape	NABN144	AAEL008191	predicted protein	38
Early larvae vs. Late larvae; Late pupae vs. Adult_both_sexes	NABN243	DV303126	unknown	44
Early larvae vs. Late larvae; Early pupae vs. Late puape	NABNL74	AAEL002712	hypothetical protein	364
Early pupae vs. Late puape; Late pupae vs. Adult_both_sexes	NABNO19	DV299599	unknown	161
Late larvae vs. Early pupae; Late pupae vs. Adult_both_sexes	NABNP61	DV293858	unknown	196
Early larvae vs. Late larvae; Early pupae vs. Late puape; Late larvae vs. Early pupae; Late pupae vs. Adult_both_sexes	NABNS31	AAEL012508	hypothetical protein	135
Early pupae vs. Late puape; Late pupae vs. Adult_both_sexes	NABNS81	DV295232	unknown	99
Early larvae vs. Late larvae; Late larvae vs. Early pupae	NABNT17	AAEL005084	tubulin beta chain	338
Adult male vs. Adult female; Early larvae vs. Late larvae	NABO463	AAEL003583	ATP-dependent DNA helicase mer3	259
Early larvae vs. Late larvae; Early pupae vs. Late puape; Late pupae vs. Adult_both_sexes	NABO466	AAEL008716	conserved hypothetical protein	223
Early larvae vs. Late larvae; Late pupae vs. Adult_both_sexes	NABO579	AAEL014438	juvenile hormone-inducible protein, putative	206
Adult male vs. Adult female; Early larvae vs. Late larvae; Late pupae vs. Adult_both_sexes	NABO777	DV317123	unknown	31
Early pupae vs. Late puape; Late pupae vs. Adult_both_sexes	NABO848	AAEL000051	odorant binding protein OBP3	286
Late larvae vs. Early pupae; Late pupae vs. Adult_both_sexes	NABO956	AAEL008739	shc transforming protein	15
Late larvae vs. Early pupae; Late pupae vs. Adult_both_sexes	NABOC21	DV318083	unknown	49
Adult male vs. Adult female; Early larvae vs. Late larvae	NABOC41	AAEL007054	NADH dehydrogenase, putative	256
Early pupae vs. Late puape; Late pupae vs. Adult_both_sexes	NABOF51	AAEL000079	hypothetical protein	363
Adult male vs. Adult female; Late pupae vs. Adult_both_sexes	NABOH18	AAEL001818	conserved hypothetical protein	75
Early pupae vs. Late puape; Late larvae vs. Early pupae	NABOH55	AAEL011240	hypothetical protein	145
Early pupae vs. Late puape; Late larvae vs. Early pupae; Late pupae vs. Adult_both_sexes	NABOK43	DV313693	unknown	148
Adult male vs. Adult female; Early larvae vs. Late larvae	NABOK80	AAEL000520	conserved hypothetical protein	240
Early larvae vs. Late larvae; Early pupae vs. Late puape	NABOQ69	DV314955	unknown	127
Early larvae vs. Late larvae; Late larvae vs. Early pupae	NABOS06	AAEL004371	SWI/SNF related matrix associated actin dependent regulator of chromatin subfamily B member 1	345
Early pupae vs. Late puape; Late larvae vs. Early pupae	NABOS17	AAEL011721	conserved hypothetical protein	371
Adult male vs. Adult female; Late pupae vs. Adult_both_sexes	NABOS48	AAEL011157	NADH dehydrogenase, putative	9
Late larvae vs. Early pupae; Late pupae vs. Adult_both_sexes	NABOU96	AAEL006452	n-acetylgalactosaminyltransferase	132
Early larvae vs. Late larvae; Late larvae vs. Early pupae	NABOZ14	AAEL014628	conserved hypothetical protein	358
Early larvae vs. Late larvae; Early pupae vs. Late puape	NABP164	DV310797	unknown	71
Early larvae vs. Late larvae; Early pupae vs. Late puape	NABP344	DV311213	unknown	86
Early pupae vs. Late puape; Late pupae vs. Adult_both_sexes	NABP405	DV311373	unknown	254
Adult male vs. Adult female; Late pupae vs. Adult_both_sexes	NABP477	AAEL007501	nikI, nikkomycin biosynthesis protein P6, putative	53
Early larvae vs. Late larvae; Early pupae vs. Late puape	NABP486	DV311451	unknown	260
Adult male vs. Adult female; Early larvae vs. Late larvae	NABP519	DV311523	unknown	303
Early pupae vs. Late puape; Late pupae vs. Adult_both_sexes	NABP535	AAEL003587	rhoGTPase	302
Early pupae vs. Late puape; Late pupae vs. Adult_both_sexes	NABP576	AAEL004758	pupal cuticle protein, putative	197
Early larvae vs. Late larvae; Early pupae vs. Late puape	NABP687	AAEL011025	vacuolar ATP synthase subunit ac39	134
Early larvae vs. Late larvae; Late larvae vs. Early pupae	NABP704	AAEL005100	hypothetical protein	165
Early pupae vs. Late puape; Late larvae vs. Early pupae	NABP753	DV311897	unknown	104
Adult male vs. Adult female; Early larvae vs. Late larvae; Late larvae vs. Early pupae	NABP886	AAEL000009	hypothetical protein	74
Adult male vs. Adult female; Early pupae vs. Late puape	NABP944	AAEL010787	DEAD box ATP-dependent RNA helicase	1
Early larvae vs. Late larvae; Late larvae vs. Early pupae	NABPA33	AAEL003275	hypothetical protein	272
Adult male vs. Adult female; Early pupae vs. Late puape; Late pupae vs. Adult_both_sexes	NABPA73	AAEL002501	protein disulfide isomerase	137
Early pupae vs. Late puape; Late pupae vs. Adult_both_sexes	NABPE73	DV309812	unknown	266
Early pupae vs. Late puape; Late larvae vs. Early pupae	NABPI14	AAEL004235	kinesin-like protein Klp10A	331
Early pupae vs. Late puape; Late pupae vs. Adult_both_sexes	NABPJ77	DV307446	unknown	228
Early larvae vs. Late larvae; Late pupae vs. Adult_both_sexes	NABPK07	AAEL008804	hypothetical protein	26
Adult male vs. Adult female; Early larvae vs. Late larvae	NABPK34	DV307534	unknown	107
Early larvae vs. Late larvae; Early pupae vs. Late puape; Late larvae vs. Early pupae	NABPN04	DV307934	unknown	374
Early pupae vs. Late puape; Late pupae vs. Adult_both_sexes	NABPN52	DV308022	unknown	62
Adult male vs. Adult female; Late pupae vs. Adult_both_sexes	NABPO70	DV308162	unknown	22
Early larvae vs. Late larvae; Early pupae vs. Late puape; Late pupae vs. Adult_both_sexes	NABPP23	DV308252	unknown	156
Early larvae vs. Late larvae; Late larvae vs. Early pupae	NABPP84	AAEL013567	ATP-dependent bile acid permease	244
Early larvae vs. Late larvae; Late larvae vs. Early pupae	NABPQ11	DV308422	unknown	340
Early larvae vs. Late larvae; Early pupae vs. Late puape; Late larvae vs. Early pupae; Late pupae vs. Adult_both_sexes	NABPQ33	AAEL000845	protein-tyrosine phosphatase	281
Early pupae vs. Late puape; Late pupae vs. Adult_both_sexes	NABPS17	AAEL000982	Mediator of RNA polymerase II transcription subunit 7 (Mediator complex subunit 7)	30
Early pupae vs. Late puape; Late larvae vs. Early pupae; Late pupae vs. Adult_both_sexes	NABPT55	DV299115	unknown	357
Adult male vs. Adult female; Late larvae vs. Early pupae	NABPU21	AAEL008819	hypothetical protein	40
Early pupae vs. Late puape; Late pupae vs. Adult_both_sexes	NABPU53	DV299406	unknown	279
Late larvae vs. Early pupae; Late pupae vs. Adult_both_sexes	NABPY68	AAEL002134	conserved hypothetical protein	33
Early larvae vs. Late larvae; Early pupae vs. Late puape	NABPZ05	AAEL002978	leucyl aminopeptidase, putative	375
Early pupae vs. Late puape; Late pupae vs. Adult_both_sexes	NABPZ06	DV300676	unknown	349
Early larvae vs. Late larvae; Early pupae vs. Late puape	NABPZ58	AAEL013738	hypothetical protein	309
Early larvae vs. Late larvae; Late pupae vs. Adult_both_sexes	NABQ338	AAEL007033	pyrroline-5-carboxylate reductase	143
Early pupae vs. Late puape; Late pupae vs. Adult_both_sexes	NABQ534	DV302497	unknown	80
Early larvae vs. Late larvae; Late larvae vs. Early pupae; Late pupae vs. Adult_both_sexes	NABQ538	AAEL000050	conserved hypothetical protein	4
Early larvae vs. Late larvae; Late larvae vs. Early pupae	NABQ640	AAEL008905	host cell factor C1	280
Early pupae vs. Late puape; Late pupae vs. Adult_both_sexes	NABQ663	AAEL005372	conserved hypothetical protein	295
Adult male vs. Adult female; Early larvae vs. Late larvae; Early pupae vs. Late puape	NABQ802	AAEL003372	hypothetical protein	179
Adult male vs. Adult female; Early larvae vs. Late larvae; Early pupae vs. Late puape; Late pupae vs. Adult_both_sexes	NABQ810	AAEL010083	IMD pathway signalling Immune Deficiency (Imd).	98
Early pupae vs. Late puape; Late pupae vs. Adult_both_sexes	NABQC85	AAEL012236	hypothetical protein	372
Adult male vs. Adult female; Late pupae vs. Adult_both_sexes	NABR450	AAEL014934	conserved hypothetical protein	158
Early pupae vs. Late puape; Late larvae vs. Early pupae	NABR538	AAEL010914	hypothetical protein	205
Early larvae vs. Late larvae; Early pupae vs. Late puape	NABR553	AAEL008454	conserved hypothetical protein	323
Early pupae vs. Late puape; Late larvae vs. Early pupae	NABR860	AAEL001729	conserved hypothetical protein	93
Early pupae vs. Late puape; Late pupae vs. Adult_both_sexes	NABRC11	DV320394	unknown	296
Early larvae vs. Late larvae; Early pupae vs. Late puape	NABRC44	AAEL010777	thioredoxin (TRX), putative	88
Early larvae vs. Late larvae; Early pupae vs. Late puape	NABRD90	DV320898	unknown	100
Early larvae vs. Late larvae; Late pupae vs. Adult_both_sexes	NABRF75	AAEL010893	carbonic anhydrase	218
Adult male vs. Adult female; Late pupae vs. Adult_both_sexes	NABRI32	AAEL011098	conserved hypothetical protein	11
Early pupae vs. Late puape; Late larvae vs. Early pupae	NABRI89	AAEL015001	coatomer	175
Early larvae vs. Late larvae; Late pupae vs. Adult_both_sexes	NABRJ19	DV322118	unknown	293
Early pupae vs. Late puape; Late pupae vs. Adult_both_sexes	NABRN31	DV323120	unknown	368
Early larvae vs. Late larvae; Early pupae vs. Late puape	NABRN58	AAEL013658	conserved hypothetical protein	66
Early larvae vs. Late larvae; Early pupae vs. Late puape; Late larvae vs. Early pupae	NABRS19	AAEL015413	hypothetical protein	162
Adult male vs. Adult female; Late larvae vs. Early pupae	NABRU03	DV324568	unknown	106
Early larvae vs. Late larvae; Early pupae vs. Late puape	NABRU20	DV324594	unknown	184
Adult male vs. Adult female; Early pupae vs. Late puape; Late pupae vs. Adult_both_sexes	NABS081	AAEL010146	3-hydroxyacyl-coa dehyrogenase	299
Early larvae vs. Late larvae; Early pupae vs. Late puape; Late pupae vs. Adult_both_sexes	NABS121	AAEL004984	cullin-associated NEDD8-dissociated protein 1	274
Early larvae vs. Late larvae; Late pupae vs. Adult_both_sexes	NABSA18	AAEL001159	ribonuclease t2	262
Early pupae vs. Late puape; Late larvae vs. Early pupae	NABSB69	AAEL011279	requim, req/dpf2	190
Early larvae vs. Late larvae; Early pupae vs. Late puape	NABSD83	AAEL009117	cytochrome P450	257
Early pupae vs. Late puape; Late larvae vs. Early pupae; Late pupae vs. Adult_both_sexes	NABSE26	AAEL009029	aldehyde dehydrogenase	314
Adult male vs. Adult female; Late pupae vs. Adult_both_sexes	NABSF74	AAEL003611	stearoyl-coa desaturase	81
Early pupae vs. Late puape; Late pupae vs. Adult_both_sexes	NABSO38	AAEL014003	conserved hypothetical protein	251
Early larvae vs. Late larvae; Early pupae vs. Late puape	NABSO60	AAEL013327	conserved hypothetical protein	102
Adult male vs. Adult female; Early larvae vs. Late larvae; Early pupae vs. Late puape; Late larvae vs. Early pupae	NABSW88	AAEL004565	ADP-ribosylation factor, arf	76
Adult male vs. Adult female; Early pupae vs. Late puape	NABT108	DV330202	unknown	79
Early larvae vs. Late larvae; Late larvae vs. Early pupae; Late pupae vs. Adult_both_sexes	NABT689	AAEL011215	F-box and WD40 domain protein 7 (fbw7)	164
Early pupae vs. Late puape; Late larvae vs. Early pupae; Late pupae vs. Adult_both_sexes	NABTC18	AAEL000030	Clip-domain serine protease, putative	136
Early larvae vs. Late larvae; Early pupae vs. Late puape; Late pupae vs. Adult_both_sexes	NABTG77	AAEL007609	histone H2A	217
Late larvae vs. Early pupae; Late pupae vs. Adult_both_sexes	NABTN15	DV325562	unknown	238
Early pupae vs. Late puape; Late larvae vs. Early pupae	NABTP82	DV326368	unknown	193
Adult male vs. Adult female; Early larvae vs. Late larvae; Late pupae vs. Adult_both_sexes	NABTS34	AAEL013072	conserved hypothetical protein	117
Early pupae vs. Late puape; Late pupae vs. Adult_both_sexes	NABTY29	AAEL010837	conserved hypothetical protein	347
Early larvae vs. Late larvae; Early pupae vs. Late puape	NABTZ87	DV342874	unknown	17
Early pupae vs. Late puape; Late larvae vs. Early pupae	NABU182	AAEL013828	translation initiation factor eif-2b	116
Early pupae vs. Late puape; Late pupae vs. Adult_both_sexes	NABU347	AAEL008868	conserved hypothetical protein	189
Early larvae vs. Late larvae; Early pupae vs. Late puape	NABU710	DV340876	unknown	87
Early pupae vs. Late puape; Late pupae vs. Adult_both_sexes	NABUB73	AAEL001688	hypothetical protein	171
Early larvae vs. Late larvae; Early pupae vs. Late puape	NABUC03	AAEL009495	rab6-interacting	180
Early larvae vs. Late larvae; Early pupae vs. Late puape; Late pupae vs. Adult_both_sexes	NABUM71	DV339363	unknown	316
Early pupae vs. Late puape; Late pupae vs. Adult_both_sexes	NABUO64	AAEL003779	hypothetical protein	321
Early pupae vs. Late puape; Late pupae vs. Adult_both_sexes	NABUS72	AAEL007269	hypothetical protein	373
Early pupae vs. Late puape; Late pupae vs. Adult_both_sexes	NABUU90	DV338031	unknown	248
Early pupae vs. Late puape; Late pupae vs. Adult_both_sexes	NABUW21	AAEL005737	conserved hypothetical protein	46
Adult male vs. Adult female; Early larvae vs. Late larvae; Early pupae vs. Late puape; Late pupae vs. Adult_both_sexes	NABV403	DV335961	unknown	306
Late larvae vs. Early pupae; Late pupae vs. Adult_both_sexes	NABV539	DV336247	unknown	141
Early pupae vs. Late puape; Late pupae vs. Adult_both_sexes	NABV923	DV336785	unknown	344
Adult male vs. Adult female; Early larvae vs. Late larvae; Early pupae vs. Late puape; Late larvae vs. Early pupae	NABVD10	DV334766	unknown	41
Adult male vs. Adult female; Late larvae vs. Early pupae	NABW031	AAEL014329	mixed lineage protein kinase	342
Early pupae vs. Late puape; Late pupae vs. Adult_both_sexes	NABW043	AAEL001963	protein serine/threonine kinase, putative	149
Early pupae vs. Late puape; Late pupae vs. Adult_both_sexes	NABW161	DV347455	unknown	209
Early pupae vs. Late puape; Late pupae vs. Adult_both_sexes	NABW337	DV347728	unknown	83
Early larvae vs. Late larvae; Early pupae vs. Late puape	NABW341	AAEL012860	conserved hypothetical protein	94
Late larvae vs. Early pupae; Late pupae vs. Adult_both_sexes	NABW385	DV347816	unknown	271
Early larvae vs. Late larvae; Late pupae vs. Adult_both_sexes	NABW438	AAEL005337	carbonic anhydrase	90
Adult male vs. Adult female; Late pupae vs. Adult_both_sexes	NABW464	AAEL007286	arginine-rich protein, putative	97
Adult male vs. Adult female; Late larvae vs. Early pupae; Late pupae vs. Adult_both_sexes	NABW481	DV347970	unknown	160
Adult male vs. Adult female; Early larvae vs. Late larvae; Early pupae vs. Late puape; Late pupae vs. Adult_both_sexes	NABW840	AAEL010674	hypothetical protein	236
Early pupae vs. Late puape; Late larvae vs. Early pupae; Late pupae vs. Adult_both_sexes	NABW984	AAEL007513	conserved hypothetical protein	312
Early larvae vs. Late larvae; Early pupae vs. Late puape	NABWB57	AAEL003998	conserved hypothetical protein	350
Early larvae vs. Late larvae; Early pupae vs. Late puape	NABWD33	AAEL011741	glutathione transferase	114
Adult male vs. Adult female; Late pupae vs. Adult_both_sexes	NABWD57	AAEL006125	conserved hypothetical protein	23
Late larvae vs. Early pupae; Late pupae vs. Adult_both_sexes	NABWD69	AAEL008928	inward-rectifying potassium channel	332
Early pupae vs. Late puape; Late larvae vs. Early pupae	NABWF29	DV345230	unknown	289
Early larvae vs. Late larvae; Early pupae vs. Late puape	NABWH80	AAEL004526	conserved hypothetical protein	215
Early pupae vs. Late puape; Late pupae vs. Adult_both_sexes	NABWJ11	AAEL009882	retinoblastoma-binding protein 4 (rbbp4)	212
Early larvae vs. Late larvae; Early pupae vs. Late puape	NABWK19	DV346052	unknown	318
Early pupae vs. Late puape; Late larvae vs. Early pupae	NABWN88	DV346728	unknown	226
Early larvae vs. Late larvae; Late pupae vs. Adult_both_sexes	NABWU05	AAEL011749	conserved hypothetical protein	131
Early larvae vs. Late larvae; Late larvae vs. Early pupae	NABWU09	DV346867	unknown	222
Adult male vs. Adult female; Early pupae vs. Late puape; Late pupae vs. Adult_both_sexes	NABWU14	AAEL002588	conserved hypothetical protein	219
Early pupae vs. Late puape; Late larvae vs. Early pupae	NABWW78	DV344639	unknown	147
Early pupae vs. Late puape; Late larvae vs. Early pupae	NABX225	AAEL001307	SEC14, putative	139
Adult male vs. Adult female; Late larvae vs. Early pupae	NABX405	AAEL001397	ribonuclease	300
Late larvae vs. Early pupae; Late pupae vs. Adult_both_sexes	NABXG80	AAEL006158	histone H3.3	150
Early larvae vs. Late larvae; Early pupae vs. Late puape; Late pupae vs. Adult_both_sexes	NABXH09	AAEL006885	14-3-3 protein zeta	182
Early larvae vs. Late larvae; Early pupae vs. Late puape	NABXQ14	AAEL014606	cytochrome P450	70
Early larvae vs. Late larvae; Early pupae vs. Late puape	NABXT35	AAEL010467	heterogeneous nuclear ribonucleoprotein	163
Early pupae vs. Late puape; Late pupae vs. Adult_both_sexes	NABXY20	DV350902	unknown	246
Early larvae vs. Late larvae; Late pupae vs. Adult_both_sexes	NABY134	AAEL001308	CRAL/TRIO domain-containing protein	204
Adult male vs. Adult female; Late pupae vs. Adult_both_sexes	NABY161	AAEL010943	conserved hypothetical protein	34
Early larvae vs. Late larvae; Late larvae vs. Early pupae	NABY285	AAEL009165	conserved hypothetical protein	298
Early larvae vs. Late larvae; Late larvae vs. Early pupae	NABY316	AAEL007432	serine collagenase 1 precursor, putative	169
Early pupae vs. Late puape; Late larvae vs. Early pupae	NABY730	AAEL014002	conserved hypothetical protein	176
Adult male vs. Adult female; Early larvae vs. Late larvae; Early pupae vs. Late puape; Late larvae vs. Early pupae	NABY750	AAEL011956	conserved hypothetical protein	264
Late larvae vs. Early pupae; Late pupae vs. Adult_both_sexes	NABY808	AAEL001142	rab gdp/GTP exchange factor	35
Early larvae vs. Late larvae; Early pupae vs. Late puape	NABY914	DV355648	unknown	108
Adult male vs. Adult female; Late pupae vs. Adult_both_sexes	NABYA04	DV355780	unknown	19
Early larvae vs. Late larvae; Early pupae vs. Late puape	NABYA22	DV355810	unknown	37
Early larvae vs. Late larvae; Early pupae vs. Late puape	NABYA23	AAEL007909	branched-chain amino acid aminotransferase	367
Late larvae vs. Early pupae; Late pupae vs. Adult_both_sexes	NABYA41	DV355842	unknown	297
Late larvae vs. Early pupae; Late pupae vs. Adult_both_sexes	NABYB92	AAEL009341	ribosomal protein L34, putative	208
Early larvae vs. Late larvae; Early pupae vs. Late puape	NABYC46	AAEL013069	receptor for activated protein kinase c (rack1)	245
Adult male vs. Adult female; Late pupae vs. Adult_both_sexes	NABYC66	AAEL001144	conserved hypothetical protein	140
Adult male vs. Adult female; Early pupae vs. Late puape	NABYE03	#N/A	unknown	187
Early pupae vs. Late puape; Late pupae vs. Adult_both_sexes	NABYF90	AAEL007441	translocon-associated protein, gamma subunit	335
Early pupae vs. Late puape; Late pupae vs. Adult_both_sexes	NABZ513	AAEL010520	conserved hypothetical protein	252
Late larvae vs. Early pupae; Late pupae vs. Adult_both_sexes	NABZ854	DV358008	unknown	237
Early larvae vs. Late larvae; Late pupae vs. Adult_both_sexes	NABZC91	AAEL014362	hypothetical protein	261
Early larvae vs. Late larvae; Late pupae vs. Adult_both_sexes	NACA076	DV363820	unknown	292
Early pupae vs. Late puape; Late pupae vs. Adult_both_sexes	NACA222	DV364048	unknown	356
Early pupae vs. Late puape; Late pupae vs. Adult_both_sexes	NACA373	AAEL009603	conserved hypothetical protein	191
Early larvae vs. Late larvae; Early pupae vs. Late puape	NACA517	DV364508	unknown	370
Early pupae vs. Late puape; Late pupae vs. Adult_both_sexes	NACA863	AAEL008057	myosin light chain kinase	283
Adult male vs. Adult female; Late pupae vs. Adult_both_sexes	NACA878	DV359240	unknown	267
Early larvae vs. Late larvae; Early pupae vs. Late puape	NACA984	AAEL001760	conserved hypothetical protein	214
Adult male vs. Adult female; Late larvae vs. Early pupae	NACAD35	DV360694	unknown	25
Early larvae vs. Late larvae; Late larvae vs. Early pupae; Late pupae vs. Adult_both_sexes	NACAD83	DV360872	unknown	129
Early pupae vs. Late puape; Late pupae vs. Adult_both_sexes	NACAF45	AAEL009479	amino acid transporter	227
Early larvae vs. Late larvae; Late larvae vs. Early pupae; Late pupae vs. Adult_both_sexes	NACAI63	DV362218	unknown	173
Adult male vs. Adult female; Late pupae vs. Adult_both_sexes	NACAJ17	AAEL006751	hypothetical protein	166
Adult male vs. Adult female; Early larvae vs. Late larvae	NACAM76	AAEL014645	conserved hypothetical protein	50
Early larvae vs. Late larvae; Early pupae vs. Late puape	NACAN52	AAEL002477	hypothetical protein	343
Adult male vs. Adult female; Early pupae vs. Late puape; Late pupae vs. Adult_both_sexes	NACAO54	AAEL008188	60S ribosomal protein L6	195
Early larvae vs. Late larvae; Late larvae vs. Early pupae; Late pupae vs. Adult_both_sexes	NACAO58	DV363224	unknown	123
Early pupae vs. Late puape; Late pupae vs. Adult_both_sexes	NACAO94	AAEL011263	phosphatidylethanolamine-binding protein	186
Adult male vs. Adult female; Late larvae vs. Early pupae	NACAR71	AAEL011290	hypothetical protein	3
Early pupae vs. Late puape; Late pupae vs. Adult_both_sexes	NACAS51	AAEL009720	conserved hypothetical protein	275
Early larvae vs. Late larvae; Late larvae vs. Early pupae	NACAT56	DV359872	unknown	198
Early larvae vs. Late larvae; Late larvae vs. Early pupae	NACAV29	AAEL009393	conserved hypothetical protein	243
Late larvae vs. Early pupae; Late pupae vs. Adult_both_sexes	NACAV30	AAEL009815	myotubularin	334
Early larvae vs. Late larvae; Late larvae vs. Early pupae	NACAW66	AAEL008664	conserved hypothetical protein	355
Early pupae vs. Late puape; Late pupae vs. Adult_both_sexes	NACB295	AAEL005307	aminoacyl-tRNA synthetase auxiliary protein, 43kD, putative	341
Early larvae vs. Late larvae; Late larvae vs. Early pupae	NACB374	AAEL001385	conserved hypothetical protein	57
Adult male vs. Adult female; Late pupae vs. Adult_both_sexes	NACB507	DV369803	unknown	39
Adult male vs. Adult female; Early pupae vs. Late puape	NACB508	DV369805	unknown	6
Early larvae vs. Late larvae; Early pupae vs. Late puape	NACB653	AAEL007382	serine-threonine kinase receptor-associated protein (strap)	174
Early larvae vs. Late larvae; Late larvae vs. Early pupae	NACB729	DV370111	unknown	339
Early larvae vs. Late larvae; Early pupae vs. Late puape	NACB928	DV365296	unknown	172
Early larvae vs. Late larvae; Late larvae vs. Early pupae; Late pupae vs. Adult_both_sexes	NACBA42	AAEL003537	nuclear inhibitor of protein phosphatase-1	353
Adult male vs. Adult female; Early larvae vs. Late larvae; Early pupae vs. Late puape; Late pupae vs. Adult_both_sexes	NACBE19	DV366687	unknown	278
Adult male vs. Adult female; Early larvae vs. Late larvae	NACBG25	AAEL007687	transmembrane 9 superfamily protein member 4	249
Early pupae vs. Late puape; Late pupae vs. Adult_both_sexes	NACBH45	AAEL002686	testisin precursor, putative	328
Early larvae vs. Late larvae; Early pupae vs. Late puape; Late pupae vs. Adult_both_sexes	NACBJ61	AAEL006424	37 kDa salivary gland allergen Aed a 2 Precursor (Protein D7)(Allergen Aed a 2)	325
Early larvae vs. Late larvae; Late larvae vs. Early pupae	NACBJ66	AAEL002906	26S proteasome regulatory subunit rpn2	287
Early larvae vs. Late larvae; Early pupae vs. Late puape	NACBK13	AAEL002430	n-acetylglucosamine-6-phosphate deacetylase	142
Early pupae vs. Late puape; Late larvae vs. Early pupae	NACBP36	AAEL003005	hypothetical protein	229
Adult male vs. Adult female; Late pupae vs. Adult_both_sexes	NACBS88	DV365565	unknown	67
Early pupae vs. Late puape; Late pupae vs. Adult_both_sexes	NACBU85	AAEL011868	conserved hypothetical protein	255
Adult male vs. Adult female; Early pupae vs. Late puape; Late pupae vs. Adult_both_sexes	NACM551	#N/A	unknown	59
Adult male vs. Adult female; Early larvae vs. Late larvae	NACM561	AAEL012974	glycine cleavage system h protein	21
Late larvae vs. Early pupae; Late pupae vs. Adult_both_sexes	NACMA58	DV371338	unknown	43
Early pupae vs. Late puape; Late pupae vs. Adult_both_sexes	NACMJ13	DV373129	unknown	276
Early larvae vs. Late larvae; Early pupae vs. Late puape	NACML67	AAEL001800	hsp70 binding protein	154
Early larvae vs. Late larvae; Late larvae vs. Early pupae; Late pupae vs. Adult_both_sexes	NACMS34	AAEL014080	aldehyde dehydrogenase	168
Adult male vs. Adult female; Early pupae vs. Late puape	NACN831	AAEL007385	Ferritin subunit Precursor (EC 1.16.3.1)(Ferritin heavy chain-like protein)(AeFer(H))	63
Late larvae vs. Early pupae; Late pupae vs. Adult_both_sexes	NACNH93	AAEL004342	odorant binding protein OBP18	199
Early larvae vs. Late larvae; Early pupae vs. Late puape	NACNO78	AAEL015099	sumo ligase	207
Early larvae vs. Late larvae; Late pupae vs. Adult_both_sexes	NACNT35	AAEL007196	conserved hypothetical protein	247
Early larvae vs. Late larvae; Late larvae vs. Early pupae	NACNV87	AAEL014662	AMP dependent coa ligase	138
Adult male vs. Adult female; Early larvae vs. Late larvae; Late larvae vs. Early pupae	NADA287	AAEL005112	Carboxy/choline esterase Alpha Esterase	61
Late larvae vs. Early pupae; Late pupae vs. Adult_both_sexes	NADA679	DV389876	unknown	352
Early larvae vs. Late larvae; Early pupae vs. Late puape	NADAB03	AAEL009520	leucine-rich immune protein (Long)	120
Early larvae vs. Late larvae; Late pupae vs. Adult_both_sexes	NADAL30	DV385772	unknown	55
Adult male vs. Adult female; Early larvae vs. Late larvae; Early pupae vs. Late puape	NADAL93	AAEL003841	defensin anti-microbial peptide	181
Early pupae vs. Late puape; Late larvae vs. Early pupae	NADAM82	DV386331	unknown	170
Early larvae vs. Late larvae; Late pupae vs. Adult_both_sexes	NADAZ43	AAEL000934	clathrin light chain	277
Early pupae vs. Late puape; Late larvae vs. Early pupae	NADB091	AAEL000941	mitochondrial inner membrane protein translocase, 8kD-subunit, putative	109
Early larvae vs. Late larvae; Late larvae vs. Early pupae	NADB231	DV393972	unknown	315
Adult male vs. Adult female; Early pupae vs. Late puape; Late pupae vs. Adult_both_sexes	NADB554	DV394610	unknown	126
Late larvae vs. Early pupae; Late pupae vs. Adult_both_sexes	NADB585	AAEL009916	conserved hypothetical protein	77
Early larvae vs. Late larvae; Late larvae vs. Early pupae	NADBA22	AAEL010048	26S proteasome non-ATPase regulatory subunit	273
Early larvae vs. Late larvae; Late pupae vs. Adult_both_sexes	NADBB12	AAEL011694	conserved hypothetical protein	177
Early larvae vs. Late larvae; Early pupae vs. Late puape; Late pupae vs. Adult_both_sexes	NADBD64	AAEL001865	hypothetical protein	239
Adult male vs. Adult female; Late pupae vs. Adult_both_sexes	NADBD67	DV392594	unknown	13
Early pupae vs. Late puape; Late pupae vs. Adult_both_sexes	NADBE55	DV392738	unknown	241
Adult male vs. Adult female; Early larvae vs. Late larvae; Early pupae vs. Late puape	NADBF86	AAEL008938	hypothetical protein	153
Early pupae vs. Late puape; Late larvae vs. Early pupae; Late pupae vs. Adult_both_sexes	NADBJ36	DV390495	unknown	320
Adult male vs. Adult female; Late larvae vs. Early pupae	NADBJ96	DV390599	unknown	294
Adult male vs. Adult female; Early pupae vs. Late puape	NADBK44	AAEL008507	srpk	56
Adult male vs. Adult female; Late pupae vs. Adult_both_sexes	NADBM46	AAEL006518	cytidine deaminase, putative	8
Early pupae vs. Late puape; Late pupae vs. Adult_both_sexes	NADBT89	AAEL009993	conserved hypothetical protein	89
Early larvae vs. Late larvae; Early pupae vs. Late puape; Late larvae vs. Early pupae	NADBU58	DV387229	unknown	365
Adult male vs. Adult female; Late pupae vs. Adult_both_sexes	NADBV31	DV387503	unknown	18
Adult male vs. Adult female; Late pupae vs. Adult_both_sexes	NADBV44	AAEL005032	conserved hypothetical protein	12
Early larvae vs. Late larvae; Early pupae vs. Late puape	NADBV57	DV387617	unknown	91
Early pupae vs. Late puape; Late pupae vs. Adult_both_sexes	NADBZ58	AAEL011973	fumarylacetoacetate hydrolase	111
Early pupae vs. Late puape; Late pupae vs. Adult_both_sexes	NADC693	AAEL000348	conserved hypothetical protein	327
Adult male vs. Adult female; Late pupae vs. Adult_both_sexes	NADC788	AAEL007839	beta-hexosaminidase	54
Adult male vs. Adult female; Late pupae vs. Adult_both_sexes	NADCA51	DV385792	unknown	2
Early larvae vs. Late larvae; Late pupae vs. Adult_both_sexes	NADCC85	AAEL013203	conserved hypothetical protein	20
Early pupae vs. Late puape; Late larvae vs. Early pupae	NADCE28	AAEL000776	conserved hypothetical protein	317
Adult male vs. Adult female; Early larvae vs. Late larvae; Early pupae vs. Late puape	NADCG48	DV436491	unknown	258
Early pupae vs. Late puape; Late pupae vs. Adult_both_sexes	NADCR94	AAEL007071	conserved hypothetical protein	322
Adult male vs. Adult female; Late pupae vs. Adult_both_sexes	NADCU30	DV434275	unknown	32
Adult male vs. Adult female; Late larvae vs. Early pupae; Late pupae vs. Adult_both_sexes	NADCW70	DV434661	unknown	24
Early pupae vs. Late puape; Late larvae vs. Early pupae	NADCY70	AAEL012029	conserved hypothetical protein	167
Early larvae vs. Late larvae; Late pupae vs. Adult_both_sexes	NADD159	DV435432	unknown	263
Early pupae vs. Late puape; Late pupae vs. Adult_both_sexes	NADD186	AAEL000729	hypothetical protein	155
Adult male vs. Adult female; Late pupae vs. Adult_both_sexes	NADD427	DV430887	unknown	36
Early larvae vs. Late larvae; Early pupae vs. Late puape	NADD511	AAEL010663	cleavage and polyadenylation specificity factor	45
Early pupae vs. Late puape; Late larvae vs. Early pupae	NADD789	AAEL008309	V-1 protein, putative	336
Early larvae vs. Late larvae; Early pupae vs. Late puape	NADD843	DV433313	unknown	313
Early pupae vs. Late puape; Late pupae vs. Adult_both_sexes	NADD868	DV431727	unknown	78
Early pupae vs. Late puape; Late pupae vs. Adult_both_sexes	NADDA34	AAEL004278	conserved hypothetical protein	151
Early larvae vs. Late larvae; Late pupae vs. Adult_both_sexes	NADDE17	DV431099	unknown	47
Early pupae vs. Late puape; Late larvae vs. Early pupae	NADDF06	DV429795	unknown	348
Early larvae vs. Late larvae; Early pupae vs. Late puape	NADDF53	AAEL014388	conserved hypothetical protein	72
Adult male vs. Adult female; Early pupae vs. Late puape; Late pupae vs. Adult_both_sexes	NADDG41	DV430053	unknown	64
Early larvae vs. Late larvae; Early pupae vs. Late puape	NADDQ64	DV398264	unknown	369
Early pupae vs. Late puape; Late larvae vs. Early pupae	NADDQ76	DV429831	unknown	51
Early pupae vs. Late puape; Late pupae vs. Adult_both_sexes	NADDR24	AAEL003457	conserved hypothetical protein	58
Early larvae vs. Late larvae; Late larvae vs. Early pupae	NADDS01	AAEL011305	hypothetical protein	42
Adult male vs. Adult female; Late larvae vs. Early pupae; Late pupae vs. Adult_both_sexes	NADDS76	DV430181	unknown	68
Adult male vs. Adult female; Late pupae vs. Adult_both_sexes	NADDU90	AAEL001619	conserved hypothetical protein	14
Adult male vs. Adult female; Early larvae vs. Late larvae; Late pupae vs. Adult_both_sexes	NADDW16	AAEL007914	discs large protein	210
Adult male vs. Adult female; Late larvae vs. Early pupae; Late pupae vs. Adult_both_sexes	NADE237	DV396742	unknown	16
Early pupae vs. Late puape; Late pupae vs. Adult_both_sexes	NADE431	DV397048	unknown	202
Early pupae vs. Late puape; Late pupae vs. Adult_both_sexes	NADE742	AAEL004990	conserved hypothetical protein	211
Early pupae vs. Late puape; Late pupae vs. Adult_both_sexes	NADE996	AAEL007271	basic helix-loop-helix zip transcription factor	113
Early larvae vs. Late larvae; Late pupae vs. Adult_both_sexes	NADEA87	AAEL007244	zinc finger protein	92
Adult male vs. Adult female; Early pupae vs. Late puape	NADED04	AAEL001397	ribonuclease	7
Early pupae vs. Late puape; Late pupae vs. Adult_both_sexes	NADED16	DV395968	unknown	311
Early larvae vs. Late larvae; Late larvae vs. Early pupae	NADEE36	DV396118	unknown	268
Early pupae vs. Late puape; Late pupae vs. Adult_both_sexes	NADVB95	DV400402	unknown	69
Adult male vs. Adult female; Late pupae vs. Adult_both_sexes	NADVD32	AAEL002055	neuroendocrine protein 7b2	95
Adult male vs. Adult female; Early pupae vs. Late puape; Late pupae vs. Adult_both_sexes	NADVP37	DV405101	unknown	125
Early pupae vs. Late puape; Late pupae vs. Adult_both_sexes	NADVS07	DV404650	unknown	359
Adult male vs. Adult female; Early larvae vs. Late larvae	NADVW46	DV399792	unknown	216
Adult male vs. Adult female; Early pupae vs. Late puape; Late larvae vs. Early pupae	NADW216	DV415220	unknown	73
Early larvae vs. Late larvae; Late larvae vs. Early pupae	NADW554	AAEL001700	hypothetical protein	329
Early larvae vs. Late larvae; Late larvae vs. Early pupae	NADWY24	AAEL000678	alpha-amylase	376
Early pupae vs. Late puape; Late pupae vs. Adult_both_sexes	NADWY77	AAEL002254	conserved hypothetical protein	105
Adult male vs. Adult female; Early larvae vs. Late larvae; Late larvae vs. Early pupae; Late pupae vs. Adult_both_sexes	NADX159	AAEL005656	myosin heavy chain, nonmuscle or smooth muscle	152
Adult male vs. Adult female; Early pupae vs. Late puape; Late pupae vs. Adult_both_sexes	NADX989	AAEL000263	Zinc finger protein jing homolog	103
Early larvae vs. Late larvae; Early pupae vs. Late puape	NADXB44	DV428147	unknown	265
Early larvae vs. Late larvae; Early pupae vs. Late puape	NADXF90	AAEL009147	conserved hypothetical protein	110
Early larvae vs. Late larvae; Early pupae vs. Late puape	NADXI57	AAEL013584	conserved hypothetical protein	48
Early larvae vs. Late larvae; Early pupae vs. Late puape; Late larvae vs. Early pupae	NADXO05	AAEL011318	guanylate cyclase	304
Early larvae vs. Late larvae; Early pupae vs. Late puape	NADXT55	AAEL014774	hypothetical protein	128
Adult male vs. Adult female; Early pupae vs. Late puape	NADXV35	DV425963	unknown	121
Early pupae vs. Late puape; Late larvae vs. Early pupae	NADXV42	DV425391	unknown	233
Early pupae vs. Late puape; Late pupae vs. Adult_both_sexes	NADXV55	AAEL002120	zinc finger protein	360
Early pupae vs. Late puape; Late larvae vs. Early pupae	NADXY81	DV422935	unknown	146
Early larvae vs. Late larvae; Early pupae vs. Late puape; Late larvae vs. Early pupae; Late pupae vs. Adult_both_sexes	NADXY96	DV426603	unknown	319
Early pupae vs. Late puape; Late larvae vs. Early pupae	NADY546	DV420887	unknown	85
Early pupae vs. Late puape; Late pupae vs. Adult_both_sexes	NADYI48	AAEL004551	conserved hypothetical protein	235
Adult male vs. Adult female; Early larvae vs. Late larvae; Late larvae vs. Early pupae; Late pupae vs. Adult_both_sexes	NADYQ95	AAEL005923	conserved hypothetical protein	84
Early pupae vs. Late puape; Late pupae vs. Adult_both_sexes	NADYX18	AAEL011750	actin	361
Early pupae vs. Late puape; Late pupae vs. Adult_both_sexes	NADZ071	AAEL010694	5-formyltetrahydrofolate cyclo-ligase	234
Early larvae vs. Late larvae; Early pupae vs. Late puape	NADZ938	DV417712	unknown	282
Early pupae vs. Late puape; Late pupae vs. Adult_both_sexes	NADZI86	DV410909	unknown	305
Late larvae vs. Early pupae; Late pupae vs. Adult_both_sexes	NADZI90	AAEL000077	cation efflux protein/ zinc transporter	157
Early pupae vs. Late puape; Late pupae vs. Adult_both_sexes	NADZW20	AAEL001784	cytidine and deoxycytidylate deaminase zinc-binding region	337
Adult male vs. Adult female; Late pupae vs. Adult_both_sexes	NADZZ86	AAEL007904	cleavage and polyadenylation specificity factor	194
